# Supplementary material for: Suppression of NRAS-mutant melanoma growth with NRAS-targeting Antisense Oligonucleotide treatment reveals therapeutically relevant kinase co-dependencies
Source: Commun Med (Lond). 2025 Jun 5;5:216. doi: 10.1038/s43856-025-00932-5 (PMC12141655; doi:10.1038/s43856-025-00932-5)
Supplement: Supplementary file 3 — Supplementary Data 1 [file 43856_2025_932_MOESM3_ESM.xlsx]

## Sheet: CRISPR
depmap_id	cDNA_Change	Codon_Change	Protein_Change	melanoma	cell_line_name	lineage_1	lineage_2	lineage_3	lineage_5	lineage_6	NRAS_dependency
ACH-001239				NRAS WT melanoma cell line	WM2664	Skin	Melanoma	Melanoma			-0.538642
ACH-000799				NRAS WT melanoma cell line	HS695T	Skin	Melanoma	Melanoma	Amelanotic		-0.445404
ACH-002508				NRAS WT melanoma cell line	WM3211	Skin	Melanoma	Acral Melanoma	Acral		-0.376382
ACH-002143				NRAS WT melanoma cell line	ISTMEL1	Skin	Melanoma	Melanoma			-0.354208
ACH-000822				NRAS WT melanoma cell line	SKMEL24	Skin	Melanoma	Melanoma			-0.342993
ACH-000805				NRAS WT melanoma cell line	COLO679	Skin	Melanoma	Cutaneous Melanoma			-0.332429
ACH-000477				NRAS WT melanoma cell line	MALME3M	Skin	Melanoma	Melanoma			-0.308255
ACH-001975				NRAS WT melanoma cell line	MM576	Skin	Melanoma	Melanoma			-0.304908
ACH-000899				NRAS WT melanoma cell line	WM88	Skin	Melanoma	Melanoma			-0.301822
ACH-000450				NRAS WT melanoma cell line	MELHO	Skin	Melanoma	Melanoma			-0.294071
ACH-001568				NRAS WT melanoma cell line	MM386	Skin	Melanoma	Melanoma			-0.282235
ACH-000304				NRAS WT melanoma cell line	WM115	Skin	Melanoma	Melanoma			-0.280448
ACH-000579				NRAS WT melanoma cell line	UACC257	Skin	Melanoma	Melanoma			-0.27953
ACH-001522				NRAS WT melanoma cell line	HMY1	Skin	Melanoma	Melanoma			-0.256957
ACH-002001				NRAS WT melanoma cell line	A375SKINCJ1	Skin	Melanoma	Melanoma			-0.246781
ACH-000322				NRAS WT melanoma cell line	HT144	Skin	Melanoma	Melanoma			-0.241275
ACH-001972				NRAS WT melanoma cell line	MM473	Skin	Melanoma	Melanoma			-0.241157
ACH-002003				NRAS WT melanoma cell line	A375SKINCJ3	Skin	Melanoma	Melanoma			-0.237121
ACH-002005				NRAS WT melanoma cell line	SKMEL19	Skin	Melanoma	Cutaneous Melanoma			-0.228424
ACH-000425				NRAS WT melanoma cell line	UACC62	Skin	Melanoma	Melanoma			-0.220426
ACH-000614				NRAS WT melanoma cell line	RVH421	Skin	Melanoma	Melanoma			-0.220159
ACH-001570				NRAS WT melanoma cell line	MM426	Skin	Melanoma	Melanoma			-0.213044
ACH-002002				NRAS WT melanoma cell line	A375SKINCJ2	Skin	Melanoma	Melanoma			-0.212586
ACH-000580				NRAS WT melanoma cell line	C32	Skin	Melanoma	Melanoma	Amelanotic		-0.211776
ACH-000765				NRAS WT melanoma cell line	WM983B	Skin	Melanoma	Melanoma			-0.206332
ACH-000827				NRAS WT melanoma cell line	WM793	Skin	Melanoma	Melanoma			-0.20238
ACH-000014				NRAS WT melanoma cell line	HS294T	Skin	Melanoma	Melanoma			-0.184717
ACH-002847				NRAS WT melanoma cell line	YUHOIN	Skin	Melanoma	Melanoma			-0.177603
ACH-000441				NRAS WT melanoma cell line	SH4	Skin	Melanoma	Melanoma			-0.176652
ACH-002510				NRAS WT melanoma cell line	M040416	Skin	Melanoma	Acral Melanoma	Acral		-0.176496
ACH-000661				NRAS WT melanoma cell line	WM1799	Skin	Melanoma	Melanoma			-0.176371
ACH-002928				NRAS WT melanoma cell line	MM100511	Skin	Melanoma	Acral Melanoma	Acral		-0.171801
ACH-000348				NRAS WT melanoma cell line	RPMI7951	Skin	Melanoma	Melanoma			-0.165406
ACH-001645				NRAS WT melanoma cell line	SEKI	Skin	Melanoma	Melanoma			-0.161676
ACH-000219				NRAS WT melanoma cell line	A375	Skin	Melanoma	Melanoma			-0.155643
ACH-000968				NRAS WT melanoma cell line	COLO792	Skin	Melanoma	Melanoma			-0.152431
ACH-001041				NRAS WT melanoma cell line	CHL1DM	Skin	Melanoma	Melanoma			-0.148537
ACH-002461				NRAS WT melanoma cell line	RVH421SKINFV1	Skin	Melanoma	Melanoma			-0.146419
ACH-002458				NRAS WT melanoma cell line	HT144SKINFV1	Skin	Melanoma	Melanoma			-0.141631
ACH-000458				NRAS WT melanoma cell line	CJM	Skin	Melanoma	Melanoma			-0.127288
ACH-000788				NRAS WT melanoma cell line	A2058	Skin	Melanoma	Melanoma			-0.127113
ACH-002084				NRAS WT melanoma cell line	MMAC	Skin	Melanoma	Melanoma			-0.113864
ACH-002460				NRAS WT melanoma cell line	HT144SKINFV2	Skin	Melanoma	Melanoma			-0.113732
ACH-002511				NRAS WT melanoma cell line	M140325	Skin	Melanoma	Melanoma	Mucosal		-0.112806
ACH-001566				NRAS WT melanoma cell line	MM370	Skin	Melanoma	Melanoma			-0.102646
ACH-001567				NRAS WT melanoma cell line	MM383	Skin	Melanoma	Melanoma			-0.101452
ACH-001970				NRAS WT melanoma cell line	MM253	Skin	Melanoma	Melanoma			-0.0910427
ACH-001982				NRAS WT melanoma cell line	NZM3	Skin	Melanoma	Melanoma			-0.0788324
ACH-000404				NRAS WT melanoma cell line	K029AX	Skin	Melanoma	Cutaneous Melanoma			-0.0758228
ACH-001990				NRAS WT melanoma cell line	NZM7	Skin	Melanoma	Melanoma			-0.0650799
ACH-000884				NRAS WT melanoma cell line	MDAMB435S	Skin	Melanoma	Melanoma	Amelanotic		-0.0606212
ACH-000550				NRAS WT melanoma cell line	IGR39	Skin	Melanoma	Melanoma			-0.0583955
ACH-002004				NRAS WT melanoma cell line	UACC62SKINCJ1	Skin	Melanoma	Melanoma			-0.0536176
ACH-000401				NRAS WT melanoma cell line	COLO800	Skin	Melanoma	Cutaneous Melanoma			-0.0419641
ACH-000882				NRAS WT melanoma cell line	IGR1	Skin	Melanoma	Melanoma			0.0170709
ACH-001190	c.182A>G	c.(181-183)cAa>cGa	p.Q61R	NRAS mutant melanoma cell line	SKMEL2	Skin	Melanoma	Melanoma			-2.78821
ACH-000632	c.181C>A	c.(181-183)Caa>Aaa	p.Q61K	NRAS mutant melanoma cell line	HS944T	Skin	Melanoma	Cutaneous Melanoma			-1.91985
ACH-001563				NRAS mutant melanoma cell line	MM127	Skin	Melanoma	Melanoma	Amelanotic		-1.85518
ACH-000881	c.182A>T	c.(181-183)cAa>cTa	p.Q61L	NRAS mutant melanoma cell line	MELJUSO	Skin	Melanoma	Cutaneous Melanoma			-1.7688
ACH-001986				NRAS mutant melanoma cell line	NZM42	Skin	Melanoma	Melanoma			-1.70936
ACH-000915	c.182A>T	c.(181-183)cAa>cTa	p.Q61L	NRAS mutant melanoma cell line	IPC298	Skin	Melanoma	Cutaneous Melanoma			-1.69428
ACH-000801	c.181C>A	c.(181-183)Caa>Aaa	p.Q61K	NRAS mutant melanoma cell line	HS936T	Skin	Melanoma	Melanoma			-1.52286
ACH-000810	c.180_181AC>TA, c.180A>T	c.(178-183)ggACaa>ggTAaa, c.(178-180)ggA>ggT	p.Q61K, p.G60G	NRAS mutant melanoma cell line	SKMEL30	Skin	Melanoma	Cutaneous Melanoma			-1.31457
ACH-001973	c.182A>G	c.(181-183)cAa>cGa	p.Q61R	NRAS mutant melanoma cell line	MM485	Skin	Melanoma	Melanoma			-1.14493
ACH-002512				NRAS mutant melanoma cell line	MM160113	Skin	Melanoma	Acral Melanoma	Acral		-0.665067
ACH-000274	c.35G>T	c.(34-36)gGt>gTt	p.G12V	NRAS mutant melanoma cell line	HS852T	Skin	Melanoma	Melanoma			-0.553956
ACH-000260	c.181C>A	c.(181-183)Caa>Aaa	p.Q61K	Non-melanoma cell line	SKNAS	Peripheral Nervous System	Neuroblastoma	Neuroblastoma			-3.11111
ACH-000557	c.38G>T	c.(37-39)gGt>gTt	p.G13V	Non-melanoma cell line	AML193	Myeloid	Acute Myeloid Leukemia	Acute Myeloid Leukemia	M5		-2.85578
ACH-000430	c.181C>A, c.35G>A, c.181C>A, c.35G>A	c.(181-183)Caa>Aaa, c.(34-36)gGt>gAt, c.(181-183)Caa>Aaa, c.(34-36)gGt>gAt	p.Q61K, p.G12D	Non-melanoma cell line	TYKNU	Ovary/Fallopian Tube	Ovarian Epithelial Tumor	High-Grade Serous Ovarian Cancer	High Grade Serous		-2.75412
ACH-000889	c.38G>A	c.(37-39)gGt>gAt	p.G13D	Non-melanoma cell line	KMM1	Lymphoid	Mature B-Cell Neoplasms	Plasma Cell Myeloma			-2.43067
ACH-000739	c.182A>T	c.(181-183)cAa>cTa	p.Q61L	Non-melanoma cell line	HEPG2	Liver	Hepatoblastoma	Hepatoblastoma			-2.21946
ACH-000146	c.35G>A	c.(34-36)gGt>gAt	p.G12D	Non-melanoma cell line	THP1	Myeloid	Acute Myeloid Leukemia	Acute Myeloid Leukemia	M5		-2.11563
ACH-000124	c.181C>A	c.(181-183)Caa>Aaa	p.Q61K	Non-melanoma cell line	OCILY19	Lymphoid	Mature B-Cell Neoplasms	Diffuse Large B-Cell Lymphoma, NOS	DLBCL		-2.04391
ACH-000841	c.181C>A, c.177T>A	c.(181-183)Caa>Aaa, c.(175-177)gcT>gcA	p.Q61K, p.A59A	Non-melanoma cell line	NCIH2087	Lung	Non-Small Cell Lung Cancer	Lung Adenocarcinoma	NSCLC Adenocarcinoma		-1.98559
ACH-002040				Non-melanoma cell line	HMVII	Vulva/Vagina	Mucosal Melanoma of the Vulva/Vagina	Mucosal Melanoma of the Vulva/Vagina			-1.96006
ACH-000716	c.182A>G	c.(181-183)cAa>cGa	p.Q61R	Non-melanoma cell line	TT2609C02	Thyroid	Well-Differentiated Thyroid Cancer	Follicular Thyroid Cancer	Follicular		-1.94722
ACH-000890	c.182A>G	c.(181-183)cAa>cGa	p.Q61R	Non-melanoma cell line	SW1271	Lung	Lung Neuroendocrine Tumor	Small Cell Lung Cancer			-1.83772
ACH-000336	c.182A>T	c.(181-183)cAa>cTa	p.Q61L	Non-melanoma cell line	OCIAML3	Myeloid	Acute Myeloid Leukemia	Acute Myeloid Leukemia	M4		-1.79233
ACH-000802	c.182A>T	c.(181-183)cAa>cTa	p.Q61L	Non-melanoma cell line	BFTC905	Bladder/Urinary Tract	Bladder Urothelial Carcinoma	Bladder Urothelial Carcinoma	Bladder Transitional Cell		-1.78939
ACH-000169	c.183A>T	c.(181-183)caA>caT	p.Q61H	Non-melanoma cell line	RD	Soft Tissue	Rhabdomyosarcoma	Embryonal Rhabdomyosarcoma	Embryonal		-1.69605
ACH-000436	c.181C>A	c.(181-183)Caa>Aaa	p.Q61K	Non-melanoma cell line	OCIMY7	Lymphoid	Mature B-Cell Neoplasms	Plasma Cell Myeloma			-1.67465
ACH-000054	c.181C>A	c.(181-183)Caa>Aaa	p.Q61K	Non-melanoma cell line	HT1080	Soft Tissue	Fibrosarcoma	Fibrosarcoma			-1.6266
ACH-000486	c.182A>G	c.(181-183)cAa>cGa	p.Q61R	Non-melanoma cell line	KU1919	Bladder/Urinary Tract	Bladder Urothelial Carcinoma	Bladder Urothelial Carcinoma	Bladder Transitional Cell		-1.55356
ACH-001618	c.181C>A	c.(181-183)Caa>Aaa	p.Q61K	Non-melanoma cell line	OCIM2	Myeloid	Acute Myeloid Leukemia	Acute Myeloid Leukemia			-1.50935
ACH-000576	c.182A>G	c.(181-183)cAa>cGa	p.Q61R	Non-melanoma cell line	KMS27	Lymphoid	Mature B-Cell Neoplasms	Plasma Cell Myeloma			-1.49974
ACH-000025	c.181C>A	c.(181-183)Caa>Aaa	p.Q61K	Non-melanoma cell line	CH157MN	CNS/Brain	Meningothelial Tumor	Meningioma			-1.48377
ACH-001067	c.181C>A	c.(181-183)Caa>Aaa	p.Q61K	Non-melanoma cell line	F5	CNS/Brain	Meningothelial Tumor	Meningioma			-1.43763
ACH-000120	c.181C>A	c.(181-183)Caa>Aaa	p.Q61K	Non-melanoma cell line	CHP212	Peripheral Nervous System	Neuroblastoma	Neuroblastoma		MYCN Amp	-1.36452
ACH-002478				Non-melanoma cell line	BC2	Lymphoid	Mature B-Cell Neoplasms	Primary Effusion Lymphoma			-1.30175
ACH-000770	c.34G>T	c.(34-36)Ggt>Tgt	p.G12C	Non-melanoma cell line	P31FUJ	Myeloid	Acute Myeloid Leukemia	Acute Myeloid Leukemia	M5		-1.28309
ACH-000101	c.35G>A	c.(34-36)gGt>gAt	p.G12D	Non-melanoma cell line	KE37	Lymphoid	Mature T and NK Neoplasms	Adult T-Cell Leukemia/Lymphoma	T-cell		-1.26875
ACH-000183	c.183A>C	c.(181-183)caA>caC	p.Q61H	Non-melanoma cell line	L363	Lymphoid	Mature B-Cell Neoplasms	Plasma Cell Myeloma			-1.25414
ACH-000206	c.181C>A	c.(181-183)Caa>Aaa	p.Q61K	Non-melanoma cell line	C8166	Lymphoid	T-Lymphoblastic Leukemia/Lymphoma	T-Lymphoblastic Leukemia/Lymphoma			-1.23064
ACH-000878	c.557G>T, c.181C>A, c.557G>T, c.181C>A	c.(556-558)tGt>tTt, c.(181-183)Caa>Aaa, c.(556-558)tGt>tTt, c.(181-183)Caa>Aaa	p.C186F, p.Q61K	Non-melanoma cell line	HCC15	Lung	Non-Small Cell Lung Cancer	Lung Squamous Cell Carcinoma	NSCLC Squamous		-1.22572
ACH-000653	c.181C>A	c.(181-183)Caa>Aaa	p.Q61K	Non-melanoma cell line	JJN3	Lymphoid	Mature B-Cell Neoplasms	Plasma Cell Myeloma			-1.21074
ACH-000190	c.38G>A	c.(37-39)gGt>gAt	p.G13D	Non-melanoma cell line	HDMYZ	Myeloid	Acute Myeloid Leukemia	Acute Myeloid Leukemia			-1.13846
ACH-000424				Non-melanoma cell line	TC71	Bone	Ewing Sarcoma	Ewing Sarcoma			-1.09454
ACH-000512	c.35G>A	c.(34-36)gGt>gAt	p.G12D	Non-melanoma cell line	INA6	Lymphoid	Mature B-Cell Neoplasms	Plasma Cell Myeloma			-1.09113
ACH-000937	c.34G>A	c.(34-36)Ggt>Agt	p.G12S	Non-melanoma cell line	PF382	Lymphoid	T-Lymphoblastic Leukemia/Lymphoma	T-Lymphoblastic Leukemia/Lymphoma	T-cell		-1.08795
ACH-000346				Non-melanoma cell line	JVM3	Lymphoid	Mature B-Cell Neoplasms	B-Cell Prolymphocytic Leukemia	B-cell		-1.06039
ACH-000070	c.35G>A	c.(34-36)gGt>gAt	p.G12D	Non-melanoma cell line	697	Lymphoid	B-Lymphoblastic Leukemia/Lymphoma	B-Lymphoblastic Leukemia/Lymphoma	B-cell		-1.04757
ACH-000776	c.182A>G	c.(181-183)cAa>cGa	p.Q61R	Non-melanoma cell line	ONS76	CNS/Brain	Embryonal Tumor	Medulloblastoma		Non MYC	-1.03933
ACH-001613				Non-melanoma cell line	OCIAML4	Myeloid	Acute Myeloid Leukemia	Acute Myeloid Leukemia			-1.03444
ACH-001081				Non-melanoma cell line	HCC2998	Bowel	Colorectal Adenocarcinoma	Colon Adenocarcinoma			-1.0279
ACH-000898	c.182A>T	c.(181-183)cAa>cTa	p.Q61L	Non-melanoma cell line	SNU719	Esophagus/Stomach	Esophagogastric Adenocarcinoma	Tubular Stomach Adenocarcinoma	Tubular		-1.00488
ACH-000019				Non-melanoma cell line	MCF7	Breast	Invasive Breast Carcinoma	Invasive Breast Carcinoma	ERpos HER2neg	Luminal	-0.963848
ACH-000510	c.181C>A	c.(181-183)Caa>Aaa	p.Q61K	Non-melanoma cell line	NCIH1299	Lung	Non-Small Cell Lung Cancer	Large Cell Lung Carcinoma	NSCLC Large Cell		-0.961387
ACH-002041	c.182A>G	c.(181-183)cAa>cGa	p.Q61R	Non-melanoma cell line	HOTHC	Thyroid	Anaplastic Thyroid Cancer	Anaplastic Thyroid Cancer			-0.936582
ACH-002247	c.181C>A	c.(181-183)Caa>Aaa	p.Q61K	Non-melanoma cell line	IM9	Myeloid	Non-Cancerous	Immortalized Blood			-0.817943
ACH-001443	c.182A>G	c.(181-183)cAa>cGa	p.Q61R	Non-melanoma cell line	ASH3	Thyroid	Anaplastic Thyroid Cancer	Anaplastic Thyroid Cancer			-0.744423
ACH-002304				Non-melanoma cell line	SKMG1	CNS/Brain	Diffuse Glioma	Astrocytoma	Astrocytoma		-0.696849
ACH-001799				Non-melanoma cell line	LPS141	Soft Tissue	Liposarcoma	Dedifferentiated Liposarcoma	DDLPS		-0.686908
ACH-000963				Non-melanoma cell line	CCK81	Bowel	Colorectal Adenocarcinoma	Colon Adenocarcinoma		MSI	-0.667935
ACH-000561				Non-melanoma cell line	TDOTT	Esophagus/Stomach	Esophageal Squamous Cell Carcinoma	Esophageal Squamous Cell Carcinoma			-0.655973
ACH-000498	c.37G>C	c.(37-39)Ggt>Cgt	p.G13R	Non-melanoma cell line	KO52	Myeloid	Acute Myeloid Leukemia	Acute Myeloid Leukemia	M2		-0.645529
ACH-000997				Non-melanoma cell line	HCT15	Bowel	Colorectal Adenocarcinoma	Colon Adenocarcinoma		MSI	-0.645185
ACH-000748	c.181C>A	c.(181-183)Caa>Aaa	p.Q61K	Non-melanoma cell line	SJSA1	Bone	Osteosarcoma	Osteosarcoma			-0.644317
ACH-002110				Non-melanoma cell line	EW1	Bone	Ewing Sarcoma	Ewing Sarcoma			-0.643445
ACH-000491				Non-melanoma cell line	NCIH716	Bowel	Colorectal Adenocarcinoma	Colon Adenocarcinoma			-0.628309
ACH-000547	c.182A>G	c.(181-183)cAa>cGa	p.Q61R	Non-melanoma cell line	HT1197	Bladder/Urinary Tract	Bladder Urothelial Carcinoma	Bladder Urothelial Carcinoma			-0.612588
ACH-002062				Non-melanoma cell line	SLVL	Lymphoid	Mature B-Cell Neoplasms	Splenic Marginal Zone Lymphoma	B-cell		-0.609224
ACH-001232				Non-melanoma cell line	UW228	CNS/Brain	Embryonal Tumor	Medulloblastoma		Non MYC	-0.601049
ACH-001511				Non-melanoma cell line	H413	Head and Neck	Head and Neck Squamous Cell Carcinoma	Oral Cavity Squamous Cell Carcinoma	Buccal Mucosa		-0.595381
ACH-000323				Non-melanoma cell line	42MGBA	CNS/Brain	Diffuse Glioma	Glioblastoma	Astrocytoma		-0.590443
ACH-000919				Non-melanoma cell line	IM95	Esophagus/Stomach	Esophagogastric Adenocarcinoma	Stomach Adenocarcinoma			-0.5825
ACH-002687				Non-melanoma cell line	WM3772F	Eye	Ocular Melanoma	Uveal Melanoma			-0.582344
ACH-000938	c.436G>A	c.(436-438)Gcc>Acc	p.A146T	Non-melanoma cell line	NALM6	Lymphoid	B-Lymphoblastic Leukemia/Lymphoma	B-Lymphoblastic Leukemia/Lymphoma	B-cell		-0.579524
ACH-000181				Non-melanoma cell line	SCC9	Head and Neck	Head and Neck Squamous Cell Carcinoma	Oral Cavity Squamous Cell Carcinoma			-0.57672
ACH-000994	c.437C>T	c.(436-438)gCc>gTc	p.A146V	Non-melanoma cell line	HEC59	Uterus	Endometrial Carcinoma	Endometrial Carcinoma			-0.572798
ACH-002925				Non-melanoma cell line	UPMM3	Eye	Ocular Melanoma	Uveal Melanoma	Uveal		-0.572111
ACH-000522				Non-melanoma cell line	UMUC3	Bladder/Urinary Tract	Bladder Urothelial Carcinoma	Bladder Urothelial Carcinoma	Bladder Transitional Cell		-0.568333
ACH-000094				Non-melanoma cell line	HPAFII	Pancreas	Pancreatic Adenocarcinoma	Pancreatic Adenocarcinoma	Exocrine Adenocarcinoma		-0.55925
ACH-000829	c.322G>A	c.(322-324)Gat>Aat	p.D108N	Non-melanoma cell line	HUNS1	Lymphoid	Mature B-Cell Neoplasms	Plasma Cell Myeloma			-0.557347
ACH-001172				Non-melanoma cell line	U251MGDM	CNS/Brain	Diffuse Glioma	Astrocytoma	Astrocytoma		-0.533569
ACH-000015				Non-melanoma cell line	NCIH1581	Lung	Non-Small Cell Lung Cancer	Large Cell Lung Carcinoma	NSCLC Large Cell		-0.530732
ACH-002465				Non-melanoma cell line	RPE1SS119	Eye	Non-Cancerous	Immortalized Epithelial Cells, Retinal			-0.530424
ACH-001458				Non-melanoma cell line	C75	Bowel	Colorectal Adenocarcinoma	Colon Adenocarcinoma			-0.52515
ACH-000972				Non-melanoma cell line	HEC151	Uterus	Endometrial Carcinoma	Endometrial Carcinoma			-0.51967
ACH-000740				Non-melanoma cell line	A253	Head and Neck	Head and Neck Squamous Cell Carcinoma	Oral Cavity Squamous Cell Carcinoma	Salivary Gland		-0.513396
ACH-000734				Non-melanoma cell line	JHH5	Liver	Hepatocellular Carcinoma	Hepatocellular Carcinoma			-0.5112
ACH-001128				Non-melanoma cell line	MON	Soft Tissue	Rhabdoid Cancer	Extrarenal Rhabdoid Cancer			-0.50946
ACH-001183				Non-melanoma cell line	RT11284	Bladder/Urinary Tract	Bladder Urothelial Carcinoma	Bladder Urothelial Carcinoma			-0.508991
ACH-000936				Non-melanoma cell line	EFO27	Ovary/Fallopian Tube	Ovarian Epithelial Tumor	Mucinous Ovarian Cancer	Endometrioid		-0.504607
ACH-001400				Non-melanoma cell line	SW954	Vulva/Vagina	Squamous Cell Carcinoma of the Vulva/Vagina	Squamous Cell Carcinoma of the Vulva/Vagina			-0.497418
ACH-000713				Non-melanoma cell line	CAOV3	Ovary/Fallopian Tube	Ovarian Epithelial Tumor	High-Grade Serous Ovarian Cancer	High Grade Serous		-0.496
ACH-000387	c.182A>C	c.(181-183)cAa>cCa	p.Q61P	Non-melanoma cell line	TF1	Myeloid	Acute Myeloid Leukemia	Acute Myeloid Leukemia			-0.481017
ACH-001454				Non-melanoma cell line	C10	Bowel	Colorectal Adenocarcinoma	Colon Adenocarcinoma			-0.477933
ACH-000478	c.181C>A	c.(181-183)Caa>Aaa	p.Q61K	Non-melanoma cell line	SNU387	Liver	Hepatocellular Carcinoma	Hepatocellular Carcinoma			-0.46191
ACH-001409				Non-melanoma cell line	UMUC16	Bladder/Urinary Tract	Bladder Urothelial Carcinoma	Bladder Urothelial Carcinoma	Bladder Transitional Cell		-0.460967
ACH-001374	c.35G>A	c.(34-36)gGt>gAt	p.G12D	Non-melanoma cell line	PA1	Ovary/Fallopian Tube	Ovarian Germ Cell Tumor	Mixed Germ Cell Tumor			-0.457009
ACH-000378				Non-melanoma cell line	NCIH647	Lung	Non-Small Cell Lung Cancer	Lung Adenosquamous Carcinoma	NSCLC Adenosquamous		-0.448377
ACH-002021				Non-melanoma cell line	T3M3	Uterus	Gestational Trophoblastic Disease	Choriocarcinoma			-0.448222
ACH-000076				Non-melanoma cell line	NCO2	Myeloid	Myeloproliferative Neoplasms	Chronic Myeloid Leukemia, BCR-ABL1+		BCR-ABL1 positive	-0.444207
ACH-001699				Non-melanoma cell line	UPCISCC131	Head and Neck	Head and Neck Squamous Cell Carcinoma	Oral Cavity Squamous Cell Carcinoma			-0.439763
ACH-002285				Non-melanoma cell line	NB7	Peripheral Nervous System	Neuroblastoma	Neuroblastoma			-0.439097
ACH-000182				Non-melanoma cell line	SNU869	Ampulla of Vater	Ampullary Carcinoma	Ampullary Carcinoma	Extrahepatic		-0.433405
ACH-000203				Non-melanoma cell line	NH6	Peripheral Nervous System	Neuroblastoma	Neuroblastoma		MYCN Amp	-0.432935
ACH-000605				Non-melanoma cell line	TE6	Esophagus/Stomach	Esophageal Squamous Cell Carcinoma	Esophageal Squamous Cell Carcinoma			-0.432055
ACH-000252				Non-melanoma cell line	LS1034	Bowel	Colorectal Adenocarcinoma	Colon Adenocarcinoma			-0.430705
ACH-000237				Non-melanoma cell line	JHOM1	Ovary/Fallopian Tube	Ovarian Epithelial Tumor	Mucinous Ovarian Cancer	Mucinous		-0.428733
ACH-001605				Non-melanoma cell line	NO10	CNS/Brain	Diffuse Glioma	Glioblastoma	Glioblastoma		-0.428733
ACH-002202				Non-melanoma cell line	TMK1	Esophagus/Stomach	Esophagogastric Adenocarcinoma	Stomach Adenocarcinoma			-0.427827
ACH-000055				Non-melanoma cell line	D283MED	CNS/Brain	Embryonal Tumor	Medulloblastoma	Med Group 3	MYC Exp	-0.427312
ACH-000416				Non-melanoma cell line	NCIH838	Lung	Non-Small Cell Lung Cancer	Lung Adenocarcinoma	NSCLC Adenocarcinoma		-0.425831
ACH-000957				Non-melanoma cell line	LS180	Bowel	Colorectal Adenocarcinoma	Colon Adenocarcinoma		MSI	-0.422291
ACH-000035				Non-melanoma cell line	NCIH1650	Lung	Non-Small Cell Lung Cancer	Non-Small Cell Lung Cancer	NSCLC Adenocarcinoma		-0.421603
ACH-000238				Non-melanoma cell line	SCC4	Head and Neck	Head and Neck Squamous Cell Carcinoma	Oral Cavity Squamous Cell Carcinoma	Oral		-0.421203
ACH-001835				Non-melanoma cell line	ICC106	Biliary Tract	Intraductal Papillary Neoplasm of the Bile Duct	Intrahepatic Cholangiocarcinoma	Intrahepatic		-0.418919
ACH-000821				Non-melanoma cell line	EJM	Lymphoid	Mature B-Cell Neoplasms	Plasma Cell Myeloma			-0.418503
ACH-001335				Non-melanoma cell line	C4II	Cervix	Cervical Squamous Cell Carcinoma	Cervical Squamous Cell Carcinoma			-0.41812
ACH-001054				Non-melanoma cell line	D458	CNS/Brain	Embryonal Tumor	Medulloblastoma	Med Group 3	MYC Amp	-0.417117
ACH-000859				Non-melanoma cell line	HCC1954	Breast	Breast Ductal Carcinoma In Situ	Breast Ductal Carcinoma In Situ	ERneg HER2pos	Basal A	-0.414342
ACH-000619				Non-melanoma cell line	PECAPJ15	Head and Neck	Head and Neck Squamous Cell Carcinoma	Oral Cavity Squamous Cell Carcinoma	Oral		-0.412282
ACH-001332				Non-melanoma cell line	BICR78	Head and Neck	Head and Neck Squamous Cell Carcinoma	Oral Cavity Squamous Cell Carcinoma	Oral		-0.410806
ACH-000604				Non-melanoma cell line	KYO1	Myeloid	Myeloproliferative Neoplasms	Chronic Myeloid Leukemia, BCR-ABL1+	Blast Crisis	BCR-ABL1 positive	-0.408856
ACH-000466				Non-melanoma cell line	SNU216	Esophagus/Stomach	Esophagogastric Adenocarcinoma	Tubular Stomach Adenocarcinoma	Tubular		-0.405183
ACH-000390				Non-melanoma cell line	LUDLU1	Lung	Non-Small Cell Lung Cancer	Lung Squamous Cell Carcinoma	NSCLC Squamous		-0.40457
ACH-000778				Non-melanoma cell line	HSC3	Head and Neck	Head and Neck Squamous Cell Carcinoma	Oral Cavity Squamous Cell Carcinoma			-0.403267
ACH-000137				Non-melanoma cell line	8MGBA	CNS/Brain	Diffuse Glioma	Glioblastoma	Astrocytoma		-0.402655
ACH-001301				Non-melanoma cell line	COGN278	Peripheral Nervous System	Neuroblastoma	Neuroblastoma		MYCN Amp	-0.400666
ACH-000832	c.274G>A, c.203G>C, c.274G>A, c.203G>C	c.(274-276)Gat>Aat, c.(202-204)aGa>aCa, c.(274-276)Gat>Aat, c.(202-204)aGa>aCa	p.D92N, p.R68T	Non-melanoma cell line	CAL27	Head and Neck	Head and Neck Squamous Cell Carcinoma	Oral Cavity Squamous Cell Carcinoma			-0.400617
ACH-001283				Non-melanoma cell line	TC106	Bone	Ewing Sarcoma	Ewing Sarcoma		EWS_ERG	-0.400014
ACH-000563				Non-melanoma cell line	EBC1	Lung	Non-Small Cell Lung Cancer	Lung Squamous Cell Carcinoma	NSCLC Squamous		-0.39989
ACH-001626				Non-melanoma cell line	OSC20	Head and Neck	Head and Neck Squamous Cell Carcinoma	Oral Cavity Squamous Cell Carcinoma			-0.398013
ACH-002296				Non-melanoma cell line	PCI38	Head and Neck	Head and Neck Squamous Cell Carcinoma	Oral Cavity Squamous Cell Carcinoma			-0.397166
ACH-002263				Non-melanoma cell line	KYSE220	Esophagus/Stomach	Esophageal Squamous Cell Carcinoma	Esophageal Squamous Cell Carcinoma			-0.395873
ACH-000078				Non-melanoma cell line	MHHNB11	Peripheral Nervous System	Neuroblastoma	Neuroblastoma		MYCN Amp	-0.394978
ACH-001786				Non-melanoma cell line	SNU1544	Bowel	Colorectal Adenocarcinoma	Colon Adenocarcinoma			-0.391422
ACH-000873				Non-melanoma cell line	KYSE270	Esophagus/Stomach	Esophageal Squamous Cell Carcinoma	Esophageal Squamous Cell Carcinoma			-0.387634
ACH-000984				Non-melanoma cell line	HEC6	Uterus	Endometrial Carcinoma	Uterine Adenosquamous Carcinoma			-0.385006
ACH-001857				Non-melanoma cell line	SG231	Biliary Tract	Intraductal Papillary Neoplasm of the Bile Duct	Intrahepatic Cholangiocarcinoma	Intrahepatic		-0.384891
ACH-000344				Non-melanoma cell line	SNU668	Esophagus/Stomach	Esophagogastric Adenocarcinoma	Diffuse Type Stomach Adenocarcinoma	Diffuse Gastric		-0.383735
ACH-001707				Non-melanoma cell line	WAOSEL	Lymphoid	Mature B-Cell Neoplasms	Chronic Lymphocytic Leukemia/Small Lymphocytic Lymphoma	B-cell		-0.382524
ACH-000249				Non-melanoma cell line	CL11	Bowel	Colorectal Adenocarcinoma	Colon Adenocarcinoma			-0.381775
ACH-000310				Non-melanoma cell line	IMR32	Peripheral Nervous System	Neuroblastoma	Neuroblastoma		MYCN Amp	-0.381024
ACH-001619				Non-melanoma cell line	OCUG1	Biliary Tract	Intracholecystic Papillary Neoplasm	Gallbladder Adenocarcinoma, NOS			-0.379645
ACH-000422				Non-melanoma cell line	SNU475	Liver	Hepatocellular Carcinoma	Hepatocellular Carcinoma			-0.379493
ACH-000796				Non-melanoma cell line	MCAS	Ovary/Fallopian Tube	Ovarian Epithelial Tumor	Mucinous Ovarian Cancer	Mucinous		-0.378567
ACH-000853				Non-melanoma cell line	NCIH661	Lung	Non-Small Cell Lung Cancer	Large Cell Lung Carcinoma	NSCLC Large Cell		-0.378366
ACH-000106				Non-melanoma cell line	JVM2	Lymphoid	Mature B-Cell Neoplasms	Mantle Cell Lymphoma	B-cell Mantle Cell		-0.376576
ACH-000581				Non-melanoma cell line	SNU16	Esophagus/Stomach	Esophagogastric Adenocarcinoma	Stomach Adenocarcinoma			-0.374779
ACH-000696				Non-melanoma cell line	OVCAR8	Ovary/Fallopian Tube	Ovarian Epithelial Tumor	High-Grade Serous Ovarian Cancer	High Grade Serous		-0.373887
ACH-001137				Non-melanoma cell line	NCIH1993	Lung	Non-Small Cell Lung Cancer	Lung Adenocarcinoma	NSCLC Adenocarcinoma		-0.373167
ACH-001861				Non-melanoma cell line	TGBC1TKB	Biliary Tract	Intracholecystic Papillary Neoplasm	Gallbladder Cancer			-0.372765
ACH-002018				Non-melanoma cell line	OMM25	Eye	Ocular Melanoma	Uveal Melanoma			-0.37227
ACH-000961				Non-melanoma cell line	ISHIKAWAHERAKLIO02ER	Uterus	Endometrial Carcinoma	Endometrial Carcinoma			-0.371707
ACH-002229				Non-melanoma cell line	D502MG	CNS/Brain	Diffuse Glioma	Glioblastoma	Glioblastoma		-0.370849
ACH-000153				Non-melanoma cell line	NCIH2052	Pleura	Pleural Mesothelioma	Pleural Mesothelioma, Sarcomatoid Type			-0.367311
ACH-002212				Non-melanoma cell line	BB30HNC	Head and Neck	Head and Neck Squamous Cell Carcinoma	Head and Neck Squamous Cell Carcinoma			-0.366643
ACH-000209				Non-melanoma cell line	SNU1079	Biliary Tract	Intraductal Papillary Neoplasm of the Bile Duct	Intrahepatic Cholangiocarcinoma	Intrahepatic		-0.366068
ACH-002291				Non-melanoma cell line	NTERA2CLD1	Testis	Non-Seminomatous Germ Cell Tumor	Embryonal Carcinoma			-0.365562
ACH-001687				Non-melanoma cell line	UMRC3	Kidney	Renal Cell Carcinoma	Renal Clear Cell Carcinoma			-0.365338
ACH-002083				Non-melanoma cell line	NB69	Peripheral Nervous System	Neuroblastoma	Neuroblastoma			-0.365171
ACH-002283				Non-melanoma cell line	NB5	Peripheral Nervous System	Neuroblastoma	Neuroblastoma			-0.360984
ACH-001649				Non-melanoma cell line	SHMAC5	Prostate	Prostate Adenocarcinoma	Prostate Adenocarcinoma			-0.358449
ACH-000651				Non-melanoma cell line	SW620	Bowel	Colorectal Adenocarcinoma	Colon Adenocarcinoma			-0.358327
ACH-000869				Non-melanoma cell line	NCIH1568	Lung	Non-Small Cell Lung Cancer	Lung Adenocarcinoma	NSCLC Adenocarcinoma		-0.358268
ACH-001345				Non-melanoma cell line	GP5D	Bowel	Colorectal Adenocarcinoma	Colon Adenocarcinoma			-0.355869
ACH-000037				Non-melanoma cell line	S117	Soft Tissue	Sarcoma, NOS	Sarcoma, NOS			-0.354579
ACH-000208				Non-melanoma cell line	U178	CNS/Brain	Diffuse Glioma	Astrocytoma	Glioblastoma		-0.354132
ACH-001977				Non-melanoma cell line	NO36	Pleura	Pleural Mesothelioma	Pleural Mesothelioma, Epithelioid Type			-0.353322
ACH-001453				Non-melanoma cell line	BPH1	Prostate	Non-Cancerous	Hyperplasia, Prostate			-0.35328
ACH-000956				Non-melanoma cell line	22RV1	Prostate	Prostate Adenocarcinoma	Prostate Adenocarcinoma			-0.352709
ACH-001632				Non-melanoma cell line	PEO4	Ovary/Fallopian Tube	Ovarian Epithelial Tumor	Serous Ovarian Cancer			-0.352328
ACH-000455				Non-melanoma cell line	LN428	CNS/Brain	Diffuse Glioma	Glioblastoma	Glioblastoma		-0.350318
ACH-002297				Non-melanoma cell line	PCI4B	Head and Neck	Head and Neck Squamous Cell Carcinoma	Larynx Squamous Cell Carcinoma	Laryngeal		-0.348663
ACH-000152				Non-melanoma cell line	M059K	CNS/Brain	Diffuse Glioma	Glioblastoma	Glioblastoma		-0.348497
ACH-002710				Non-melanoma cell line	MPNST724	Peripheral Nervous System	Nerve Sheath Tumor	Malignant Peripheral Nerve Sheath Tumor			-0.347283
ACH-000971				Non-melanoma cell line	HCT116	Bowel	Colorectal Adenocarcinoma	Colon Adenocarcinoma		MSI	-0.346642
ACH-000320				Non-melanoma cell line	PSN1	Pancreas	Pancreatic Adenocarcinoma	Pancreatic Adenocarcinoma	Exocrine Adenocarcinoma		-0.345515
ACH-001016				Non-melanoma cell line	BECKER	CNS/Brain	Diffuse Glioma	Astrocytoma			-0.345191
ACH-001356				Non-melanoma cell line	MB1	Thyroid	Anaplastic Thyroid Cancer	Anaplastic Thyroid Cancer	Anaplastic		-0.344619
ACH-000385				Non-melanoma cell line	SKRC52	Kidney	Renal Cell Carcinoma	Renal Cell Carcinoma			-0.343194
ACH-001959				Non-melanoma cell line	CCLP1	Biliary Tract	Intraductal Papillary Neoplasm of the Bile Duct	Intrahepatic Cholangiocarcinoma	Intrahepatic		-0.343056
ACH-001862				Non-melanoma cell line	TGBC52TKB	Ampulla of Vater	Ampullary Carcinoma	Ampullary Carcinoma	Extrahepatic		-0.342849
ACH-000756				Non-melanoma cell line	GI1	CNS/Brain	Diffuse Glioma	Gliosarcoma	Glioblastoma		-0.341662
ACH-000111				Non-melanoma cell line	HCC1187	Breast	Invasive Breast Carcinoma	Breast Invasive Ductal Carcinoma	ERneg HER2neg	Basal A	-0.339957
ACH-000934				Non-melanoma cell line	MDAMB361	Breast	Invasive Breast Carcinoma	Invasive Breast Carcinoma	ERpos HER2pos	HER2 Amp	-0.339892
ACH-000335				Non-melanoma cell line	MSTO211H	Pleura	Pleural Mesothelioma	Pleural Mesothelioma, Biphasic Type			-0.337829
ACH-000845				Non-melanoma cell line	NCIH1373	Lung	Non-Small Cell Lung Cancer	Lung Adenocarcinoma	NSCLC Adenocarcinoma		-0.334794
ACH-000217				Non-melanoma cell line	JHH6	Liver	Hepatocellular Carcinoma	Hepatocellular Carcinoma			-0.334679
ACH-002669				Non-melanoma cell line	KP363T	Bowel	Colorectal Adenocarcinoma	Colon Adenocarcinoma			-0.332505
ACH-000879				Non-melanoma cell line	MFE296	Uterus	Endometrial Carcinoma	Endometrial Carcinoma			-0.332345
ACH-001843				Non-melanoma cell line	ICC3	Biliary Tract	Intraductal Papillary Neoplasm of the Bile Duct	Intrahepatic Cholangiocarcinoma	Intrahepatic		-0.331776
ACH-000831				Non-melanoma cell line	HEC50B	Uterus	Endometrial Carcinoma	Endometrial Carcinoma			-0.331444
ACH-000213				Non-melanoma cell line	HUPT4	Pancreas	Pancreatic Adenocarcinoma	Pancreatic Adenocarcinoma	Exocrine Adenocarcinoma		-0.330132
ACH-000554				Non-melanoma cell line	UACC893	Breast	Invasive Breast Carcinoma	Breast Invasive Lobular Carcinoma	ERneg HER2pos	HER2 Amp	-0.328918
ACH-002233				Non-melanoma cell line	DIFI	Bowel	Colorectal Adenocarcinoma	Colorectal Adenocarcinoma			-0.328774
ACH-000221				Non-melanoma cell line	SNU398	Liver	Hepatocellular Carcinoma	Hepatocellular Carcinoma			-0.327216
ACH-001793				Non-melanoma cell line	LPS27	Soft Tissue	Liposarcoma	Liposarcoma			-0.325715
ACH-000077				Non-melanoma cell line	MJ	Lymphoid	Non-Hodgkin Lymphoma	Mature T and NK Neoplasms	T-cell Cutaneous		-0.324884
ACH-000556				Non-melanoma cell line	SIHA	Cervix	Cervical Squamous Cell Carcinoma	Cervical Squamous Cell Carcinoma			-0.324766
ACH-000504				Non-melanoma cell line	SNB75	CNS/Brain	Diffuse Glioma	Glioblastoma			-0.323145
ACH-000725				Non-melanoma cell line	HCC202	Breast	Breast Ductal Carcinoma In Situ	Breast Ductal Carcinoma In Situ	ERneg HER2pos	HER2 Amp	-0.323026
ACH-000958				Non-melanoma cell line	SW48	Bowel	Colorectal Adenocarcinoma	Colon Adenocarcinoma		MSI	-0.322403
ACH-000142				Non-melanoma cell line	CAL29	Bladder/Urinary Tract	Bladder Urothelial Carcinoma	Bladder Urothelial Carcinoma	Bladder Transitional Cell		-0.3224
ACH-000701				Non-melanoma cell line	RMUGS	Ovary/Fallopian Tube	Ovarian Epithelial Tumor	Mucinous Ovarian Cancer	Mucinous		-0.321562
ACH-000862				Non-melanoma cell line	KMBC2	Bladder/Urinary Tract	Bladder Urothelial Carcinoma	Bladder Urothelial Carcinoma			-0.321011
ACH-000442				Non-melanoma cell line	RERFLCSQ1	Lung	Non-Small Cell Lung Cancer	Lung Squamous Cell Carcinoma	NSCLC Squamous		-0.320756
ACH-000295				Non-melanoma cell line	EM2	Myeloid	Myeloproliferative Neoplasms	Chronic Myeloid Leukemia, BCR-ABL1+	Blast Crisis		-0.320228
ACH-000022				Non-melanoma cell line	PATU8988S	Pancreas	Pancreatic Adenocarcinoma	Pancreatic Adenocarcinoma	Exocrine Adenocarcinoma		-0.320043
ACH-000239				Non-melanoma cell line	HUG1N	Esophagus/Stomach	Esophagogastric Adenocarcinoma	Tubular Stomach Adenocarcinoma	Tubular		-0.319632
ACH-000448				Non-melanoma cell line	NCIH1666	Lung	Non-Small Cell Lung Cancer	Lung Adenocarcinoma	NSCLC Adenocarcinoma		-0.31935
ACH-000471				Non-melanoma cell line	LI7	Liver	Hepatocellular Carcinoma	Hepatocellular Carcinoma			-0.319097
ACH-001515				Non-melanoma cell line	HCS2	Cervix	Cervical Squamous Cell Carcinoma	Cervical Squamous Cell Carcinoma			-0.318937
ACH-000988				Non-melanoma cell line	MFE319	Uterus	Endometrial Carcinoma	Uterine Adenosquamous Carcinoma			-0.318094
ACH-002399				Non-melanoma cell line	21NT	Breast	Invasive Breast Carcinoma	Breast Invasive Ductal Carcinoma			-0.317436
ACH-001401				Non-melanoma cell line	SW13	Adrenal Gland	Adrenocortical Carcinoma	Adrenocortical Carcinoma			-0.316496
ACH-002298				Non-melanoma cell line	PCI6A	Head and Neck	Head and Neck Squamous Cell Carcinoma	Oral Cavity Squamous Cell Carcinoma			-0.316314
ACH-002800				Non-melanoma cell line	NCCMPNST2C1	Peripheral Nervous System	Nerve Sheath Tumor	Malignant Peripheral Nerve Sheath Tumor			-0.315391
ACH-000374				Non-melanoma cell line	HCC1143	Breast	Invasive Breast Carcinoma	Breast Invasive Ductal Carcinoma	ERneg HER2neg	Basal A	-0.31442
ACH-002030				Non-melanoma cell line	SA3	Head and Neck	Head and Neck Squamous Cell Carcinoma	Oral Cavity Squamous Cell Carcinoma	Oral		-0.313912
ACH-001610				Non-melanoma cell line	NP5	CNS/Brain	Diffuse Glioma	Glioblastoma	Glioblastoma		-0.31198
ACH-000434				Non-melanoma cell line	NCIH1915	Lung	Non-Small Cell Lung Cancer	Large Cell Lung Carcinoma	NSCLC Large Cell		-0.311789
ACH-001433				Non-melanoma cell line	CCLFPEDS0008T	Soft Tissue	Epithelioid Sarcoma	Epithelioid Sarcoma			-0.311139
ACH-001310				Non-melanoma cell line	HA1E	Kidney	Non-Cancerous	Immortalized Embyonic Kidney Cells			-0.309096
ACH-000493				Non-melanoma cell line	SNU423	Liver	Hepatocellular Carcinoma	Hepatocellular Carcinoma			-0.3088
ACH-000408				Non-melanoma cell line	TE5	Esophagus/Stomach	Esophageal Squamous Cell Carcinoma	Esophageal Squamous Cell Carcinoma			-0.307766
ACH-000583				Non-melanoma cell line	MC116	Lymphoid	Non-Hodgkin Lymphoma	Mature B-Cell Neoplasms	B-cell		-0.306875
ACH-002664				Non-melanoma cell line	JVE253	Bowel	Colorectal Adenocarcinoma	Mucinous Adenocarcinoma of the Colon and Rectum			-0.306446
ACH-001484				Non-melanoma cell line	CI	Lymphoid	B-Lymphoblastic Leukemia/Lymphoma	B-Lymphoblastic Leukemia/Lymphoma	B-cell		-0.306407
ACH-001461				Non-melanoma cell line	C99	Bowel	Colorectal Adenocarcinoma	Rectal Adenocarcinoma			-0.30617
ACH-001555				Non-melanoma cell line	MERO14	Pleura	Pleural Mesothelioma	Pleural Mesothelioma, Epithelioid Type			-0.30401
ACH-000391				Non-melanoma cell line	MHHES1	Bone	Ewing Sarcoma	Ewing Sarcoma		EWS_FLI	-0.303388
ACH-002014	c.454G>C	c.(454-456)Gtt>Ctt	p.V152L	Non-melanoma cell line	MEL270	Eye	Ocular Melanoma	Uveal Melanoma			-0.302983
ACH-002061				Non-melanoma cell line	P2URK562	Myeloid	Myeloproliferative Neoplasms	Chronic Myeloid Leukemia, BCR-ABL1+			-0.302582
ACH-000639				Non-melanoma cell line	NCIH211	Lung	Lung Neuroendocrine Tumor	Small Cell Lung Cancer			-0.302157
ACH-000783				Non-melanoma cell line	CAMA1	Breast	Invasive Breast Carcinoma	Breast Invasive Lobular Carcinoma	ERpos HER2neg	Luminal	-0.301138
ACH-002234				Non-melanoma cell line	DOK	Head and Neck	Head and Neck Carcinoma, Other	Head and Neck Carcinoma, Other			-0.300938
ACH-002462				Non-melanoma cell line	RPE1SS48	Eye	Non-Cancerous	Immortalized Epithelial Cells, Retinal			-0.300642
ACH-000118				Non-melanoma cell line	HUPT3	Pancreas	Pancreatic Adenocarcinoma	Pancreatic Adenocarcinoma	Exocrine Adenocarcinoma		-0.299366
ACH-000167				Non-melanoma cell line	KE97	Lymphoid	Mature B-Cell Neoplasms	Plasma Cell Myeloma			-0.299085
ACH-000410				Non-melanoma cell line	SAOS2	Bone	Osteosarcoma	Osteosarcoma			-0.298645
ACH-000932				Non-melanoma cell line	SNU1	Esophagus/Stomach	Esophagogastric Adenocarcinoma	Stomach Adenocarcinoma			-0.297761
ACH-000376				Non-melanoma cell line	SF295	CNS/Brain	Diffuse Glioma	Glioblastoma	Glioblastoma		-0.296908
ACH-000552				Non-melanoma cell line	HT29	Bowel	Colorectal Adenocarcinoma	Colon Adenocarcinoma			-0.296533
ACH-000732				Non-melanoma cell line	PECAPJ41CLONED2	Head and Neck	Head and Neck Squamous Cell Carcinoma	Oral Cavity Squamous Cell Carcinoma	Oral		-0.295694
ACH-002662				Non-melanoma cell line	JVE207	Bowel	Colorectal Adenocarcinoma	Colon Adenocarcinoma			-0.294052
ACH-001839				Non-melanoma cell line	ICC137	Biliary Tract	Intraductal Papillary Neoplasm of the Bile Duct	Intrahepatic Cholangiocarcinoma	Intrahepatic		-0.29358
ACH-000174				Non-melanoma cell line	CAL62	Thyroid	Anaplastic Thyroid Cancer	Anaplastic Thyroid Cancer	Anaplastic		-0.293288
ACH-000460				Non-melanoma cell line	SNU8	Ovary/Fallopian Tube	Ovarian Epithelial Tumor	Serous Ovarian Cancer	High Grade Serous		-0.293286
ACH-000903				Non-melanoma cell line	FTC133	Thyroid	Well-Differentiated Thyroid Cancer	Follicular Thyroid Cancer	Anaplastic		-0.292612
ACH-001331				Non-melanoma cell line	BICR10	Head and Neck	Head and Neck Squamous Cell Carcinoma	Oral Cavity Squamous Cell Carcinoma	Oral		-0.292462
ACH-000132				Non-melanoma cell line	JHOS2	Ovary/Fallopian Tube	Ovarian Epithelial Tumor	High-Grade Serous Ovarian Cancer	High Grade Serous		-0.292008
ACH-000223				Non-melanoma cell line	HCC1937	Breast	Invasive Breast Carcinoma	Breast Invasive Ductal Carcinoma	ERneg HER2neg	Basal A	-0.291172
ACH-000655				Non-melanoma cell line	SF268	CNS/Brain	Diffuse Glioma	Astrocytoma			-0.291069
ACH-000479				Non-melanoma cell line	KNS81	CNS/Brain	Diffuse Glioma	Glioblastoma	Glioblastoma		-0.290938
ACH-000698				Non-melanoma cell line	DMS53	Lung	Lung Neuroendocrine Tumor	Small Cell Lung Cancer			-0.290759
ACH-000317				Non-melanoma cell line	TUHR14TKB	Kidney	Renal Cell Carcinoma	Renal Cell Carcinoma			-0.28988
ACH-000596				Non-melanoma cell line	LCLC97TM1	Lung	Non-Small Cell Lung Cancer	Large Cell Lung Carcinoma	NSCLC Large Cell		-0.289807
ACH-002020				Non-melanoma cell line	SKGIIIA	Cervix	Cervical Squamous Cell Carcinoma	Cervical Squamous Cell Carcinoma			-0.287854
ACH-000415				Non-melanoma cell line	BICR6	Head and Neck	Head and Neck Squamous Cell Carcinoma	Hypopharynx Squamous Cell Carcinoma	Oral		-0.287684
ACH-000036				Non-melanoma cell line	U343	CNS/Brain	Diffuse Glioma	Glioblastoma	Glioblastoma		-0.286452
ACH-001322				Non-melanoma cell line	CME1	Soft Tissue	Synovial Sarcoma	Synovial Sarcoma			-0.286442
ACH-000835				Non-melanoma cell line	GCT	Soft Tissue	Undifferentiated Pleomorphic Sarcoma/Malignant Fibrous Histiocytoma/High-Grade Spindle Cell Sarcoma	Undifferentiated Pleomorphic Sarcoma/Malignant Fibrous Histiocytoma/High-Grade Spindle Cell Sarcoma			-0.286258
ACH-002035				Non-melanoma cell line	LCAM1	Lung	Non-Small Cell Lung Cancer	Poorly Differentiated Non-Small Cell Lung Cancer			-0.286095
ACH-000280				Non-melanoma cell line	SNU840	Ovary/Fallopian Tube	Ovarian Epithelial Tumor	Brenner Tumor, Malignant			-0.284775
ACH-000325				Non-melanoma cell line	SNU620	Esophagus/Stomach	Esophagogastric Adenocarcinoma	Stomach Adenocarcinoma			-0.284546
ACH-001652				Non-melanoma cell line	SKGII	Cervix	Cervical Squamous Cell Carcinoma	Cervical Squamous Cell Carcinoma			-0.284345
ACH-000676				Non-melanoma cell line	LN464	CNS/Brain	Diffuse Glioma	Glioblastoma	Glioblastoma		-0.284002
ACH-000092				Non-melanoma cell line	NCIH2452	Pleura	Pleural Mesothelioma	Pleural Mesothelioma, Biphasic Type			-0.283865
ACH-001838				Non-melanoma cell line	ICC12	Biliary Tract	Intraductal Papillary Neoplasm of the Bile Duct	Intrahepatic Cholangiocarcinoma	Intrahepatic		-0.283857
ACH-002015				Non-melanoma cell line	MEL285	Eye	Ocular Melanoma	Uveal Melanoma			-0.283768
ACH-000431				Non-melanoma cell line	NCIH1694	Lung	Lung Neuroendocrine Tumor	Small Cell Lung Cancer			-0.283727
ACH-002055				Non-melanoma cell line	TL1	Lymphoid	Mature B-Cell Neoplasms	Burkitt Lymphoma	B-cell Burkitt		-0.283558
ACH-000330				Non-melanoma cell line	EFM19	Breast	Invasive Breast Carcinoma	Breast Invasive Ductal Carcinoma	ERpos HER2neg	Luminal	-0.282834
ACH-001328				Non-melanoma cell line	A431	Skin	Cutaneous Squamous Cell Carcinoma	Cutaneous Squamous Cell Carcinoma			-0.282644
ACH-001622				Non-melanoma cell line	ONDA7	CNS/Brain	Diffuse Glioma	Glioblastoma	Glioblastoma		-0.282409
ACH-002019				Non-melanoma cell line	HOKUG	Cervix	Glassy Cell Carcinoma of the Cervix	Glassy Cell Carcinoma of the Cervix			-0.282051
ACH-000331				Non-melanoma cell line	ISTMES2	Pleura	Pleural Mesothelioma	Pleural Mesothelioma, Epithelioid Type			-0.280878
ACH-001107				Non-melanoma cell line	KP1N	Pancreas	Pancreatic Adenocarcinoma	Pancreatic Adenocarcinoma	Exocrine Adenocarcinoma		-0.280519
ACH-000654				Non-melanoma cell line	RAJI	Lymphoid	Mature B-Cell Neoplasms	Burkitt Lymphoma	B-cell Burkitt		-0.280395
ACH-001642				Non-melanoma cell line	SCC3	Lymphoid	Non-Hodgkin Lymphoma	Mature B-Cell Neoplasms	B-cell		-0.279658
ACH-002179				Non-melanoma cell line	OCUBM	Breast	Invasive Breast Carcinoma	Invasive Breast Carcinoma			-0.278504
ACH-000804				Non-melanoma cell line	NB1	Peripheral Nervous System	Neuroblastoma	Neuroblastoma		MYCN Amp	-0.277514
ACH-000758				Non-melanoma cell line	MKN74	Esophagus/Stomach	Esophagogastric Adenocarcinoma	Tubular Stomach Adenocarcinoma			-0.277458
ACH-000467				Non-melanoma cell line	HCC56	Bowel	Colorectal Adenocarcinoma	Colon Adenocarcinoma			-0.277288
ACH-000435				Non-melanoma cell line	EFE184	Uterus	Endometrial Carcinoma	Endometrial Carcinoma			-0.277281
ACH-000255				Non-melanoma cell line	LMSU	Esophagus/Stomach	Esophagogastric Adenocarcinoma	Stomach Adenocarcinoma			-0.277239
ACH-000864				Non-melanoma cell line	COLO684	Uterus	Endometrial Carcinoma	Endometrial Carcinoma			-0.276074
ACH-001834				Non-melanoma cell line	ICC10	Biliary Tract	Intraductal Papillary Neoplasm of the Bile Duct	Intrahepatic Cholangiocarcinoma	Intrahepatic		-0.275944
ACH-000161				Non-melanoma cell line	CORL105	Lung	Non-Small Cell Lung Cancer	Lung Adenocarcinoma	NSCLC Adenocarcinoma		-0.275873
ACH-000820				Non-melanoma cell line	SW403	Bowel	Colorectal Adenocarcinoma	Colon Adenocarcinoma			-0.275819
ACH-001668				Non-melanoma cell line	SUSA	Testis	Non-Seminomatous Germ Cell Tumor	Teratoma	Testicular		-0.274594
ACH-001577				Non-melanoma cell line	MUTZ8	Myeloid	Acute Myeloid Leukemia	Acute Myeloid Leukemia			-0.274461
ACH-000405				Non-melanoma cell line	MEC1	Lymphoid	Mature B-Cell Neoplasms	Chronic Lymphocytic Leukemia/Small Lymphocytic Lymphoma	B-cell		-0.272687
ACH-000337				Non-melanoma cell line	NCIH3122	Lung	Non-Small Cell Lung Cancer	Lung Adenocarcinoma	NSCLC Adenocarcinoma		-0.272684
ACH-001702				Non-melanoma cell line	VAESBJ	Soft Tissue	Epithelioid Sarcoma	Epithelioid Sarcoma			-0.271654
ACH-000211				Non-melanoma cell line	DAOY	CNS/Brain	Embryonal Tumor	Medulloblastoma		Non MYC	-0.271578
ACH-000792				Non-melanoma cell line	BFTC909	Kidney	Renal Cell Carcinoma	Renal Cell Carcinoma	Transitional Cell		-0.271562
ACH-000444				Non-melanoma cell line	LU99	Lung	Non-Small Cell Lung Cancer	Giant Cell Carcinoma of the Lung	NSCLC Large Cell		-0.271528
ACH-002029				Non-melanoma cell line	SAS	Head and Neck	Head and Neck Squamous Cell Carcinoma	Oral Cavity Squamous Cell Carcinoma	Tongue		-0.271046
ACH-002251				Non-melanoma cell line	JHU029	Head and Neck	Head and Neck Squamous Cell Carcinoma	Larynx Squamous Cell Carcinoma	Laryngeal		-0.26857
ACH-001673				Non-melanoma cell line	TFK1	Biliary Tract	Intraductal Papillary Neoplasm of the Bile Duct	Extrahepatic Cholangiocarcinoma	Extrahepatic		-0.268516
ACH-002305				Non-melanoma cell line	SKN3	Head and Neck	Head and Neck Squamous Cell Carcinoma	Oral Cavity Squamous Cell Carcinoma			-0.268383
ACH-000645				Non-melanoma cell line	JL1	Pleura	Pleural Mesothelioma	Pleural Mesothelioma, Epithelioid Type			-0.268055
ACH-000227				Non-melanoma cell line	KPNYN	Peripheral Nervous System	Neuroblastoma	Neuroblastoma		MYCN Amp	-0.267616
ACH-000159				Non-melanoma cell line	OSRC2	Kidney	Renal Cell Carcinoma	Renal Clear Cell Carcinoma			-0.267582
ACH-000303				Non-melanoma cell line	SNU5	Esophagus/Stomach	Esophagogastric Adenocarcinoma	Stomach Adenocarcinoma			-0.266494
ACH-000975				Non-melanoma cell line	HCC2450	Lung	Non-Small Cell Lung Cancer	Lung Squamous Cell Carcinoma	NSCLC Squamous		-0.266261
ACH-000311				Non-melanoma cell line	NCIH2122	Lung	Non-Small Cell Lung Cancer	Lung Adenocarcinoma	NSCLC Adenocarcinoma		-0.265478
ACH-001651				Non-melanoma cell line	SKGI	Cervix	Cervical Squamous Cell Carcinoma	Cervical Squamous Cell Carcinoma			-0.265065
ACH-001419				Non-melanoma cell line	VP229	Breast	Invasive Breast Carcinoma	Breast Invasive Ductal Carcinoma			-0.26324
ACH-000411				Non-melanoma cell line	769P	Kidney	Renal Cell Carcinoma	Renal Clear Cell Carcinoma	Clear Cell		-0.26306
ACH-000616				Non-melanoma cell line	HS746T	Esophagus/Stomach	Esophagogastric Adenocarcinoma	Stomach Adenocarcinoma			-0.263038
ACH-000269				Non-melanoma cell line	AM38	CNS/Brain	Diffuse Glioma	Glioblastoma	Glioblastoma		-0.262773
ACH-000127				Non-melanoma cell line	SLR20	Bladder/Urinary Tract	Bladder Urothelial Carcinoma	Bladder Urothelial Carcinoma			-0.262549
ACH-000257	c.14A>G	c.(13-15)aAa>aGa	p.K5R	Non-melanoma cell line	CORL279	Lung	Lung Neuroendocrine Tumor	Small Cell Lung Cancer			-0.260957
ACH-002228				Non-melanoma cell line	D423MG	CNS/Brain	Diffuse Glioma	Glioblastoma	Glioblastoma		-0.26058
ACH-001416				Non-melanoma cell line	UMUC9	Bladder/Urinary Tract	Bladder Urothelial Carcinoma	Bladder Urothelial Carcinoma	Bladder Transitional Cell		-0.260448
ACH-000370				Non-melanoma cell line	SNU626	CNS/Brain	Diffuse Glioma	Glioblastoma	Glioblastoma		-0.259862
ACH-001542				Non-melanoma cell line	KON	Head and Neck	Head and Neck Squamous Cell Carcinoma	Oral Cavity Squamous Cell Carcinoma			-0.25842
ACH-000273				Non-melanoma cell line	SF539	CNS/Brain	Diffuse Glioma	Gliosarcoma			-0.258216
ACH-001606				Non-melanoma cell line	NO11	CNS/Brain	Diffuse Glioma	Glioblastoma	Glioblastoma		-0.257923
ACH-000296				Non-melanoma cell line	OUMS23	Bowel	Colorectal Adenocarcinoma	Colon Adenocarcinoma			-0.257697
ACH-002677				Non-melanoma cell line	U2946	Lymphoid	Mature B-Cell Neoplasms	Diffuse Large B-Cell Lymphoma, NOS	DLBCL		-0.256535
ACH-002922				Non-melanoma cell line	SKNMM	Peripheral Nervous System	Neuroblastoma	Neuroblastoma			-0.256188
ACH-001193				Non-melanoma cell line	SKPNDW	Bone	Ewing Sarcoma	Ewing Sarcoma		EWS_FLI	-0.25511
ACH-000215				Non-melanoma cell line	LN382	CNS/Brain	Diffuse Glioma	Glioblastoma	Glioblastoma		-0.253917
ACH-000265				Non-melanoma cell line	KP4	Pancreas	Pancreatic Adenocarcinoma	Pancreatic Adenocarcinoma	Exocrine Adenocarcinoma		-0.253551
ACH-001303				Non-melanoma cell line	NB1643	Peripheral Nervous System	Neuroblastoma	Neuroblastoma		MYCN Amp	-0.253402
ACH-000234				Non-melanoma cell line	CAKI2	Kidney	Renal Cell Carcinoma	Papillary Renal Cell Carcinoma	Clear Cell		-0.253385
ACH-001495				Non-melanoma cell line	EMTOKA	Uterus	Endometrial Carcinoma	Uterine Carcinosarcoma/Uterine Malignant Mixed Mullerian Tumor			-0.253323
ACH-000685				Non-melanoma cell line	L33	Pancreas	Adenosquamous Carcinoma of the Pancreas	Adenosquamous Carcinoma of the Pancreas	Exocrine Adenosquamous		-0.253296
ACH-000647				Non-melanoma cell line	TE1	Esophagus/Stomach	Esophageal Squamous Cell Carcinoma	Esophageal Squamous Cell Carcinoma			-0.253227
ACH-000699				Non-melanoma cell line	HCC1395	Breast	Invasive Breast Carcinoma	Breast Invasive Ductal Carcinoma	ERneg HER2neg	Basal B	-0.253005
ACH-001415				Non-melanoma cell line	UMUC7	Bladder/Urinary Tract	Bladder Urothelial Carcinoma	Bladder Urothelial Carcinoma	Bladder Transitional Cell		-0.2525
ACH-002526				Non-melanoma cell line	SNU1327	Lung	Non-Small Cell Lung Cancer	Lung Adenocarcinoma	NSCLC Adenocarcinoma		-0.251742
ACH-000145				Non-melanoma cell line	SKLMS1	Soft Tissue	Leiomyosarcoma	Leiomyosarcoma			-0.251619
ACH-000621				Non-melanoma cell line	MDAMB157	Breast	Invasive Breast Carcinoma	Breast Invasive Ductal Carcinoma	ERneg HER2neg	Basal B	-0.251438
ACH-000501				Non-melanoma cell line	LS123	Bowel	Colorectal Adenocarcinoma	Colon Adenocarcinoma			-0.251344
ACH-001662				Non-melanoma cell line	SNU2372	Breast	Invasive Breast Carcinoma	Breast Invasive Cancer, NOS	ERneg HER2neg		-0.250787
ACH-000567				Non-melanoma cell line	ST486	Lymphoid	Mature B-Cell Neoplasms	Burkitt Lymphoma	B-cell Burkitt		-0.250336
ACH-001020				Non-melanoma cell line	BT16	CNS/Brain	Embryonal Tumor	Atypical Teratoid/Rhabdoid Tumor			-0.249903
ACH-001520				Non-melanoma cell line	HG3	Lymphoid	B-Lymphoblastic Leukemia/Lymphoma	B-Lymphoblastic Leukemia/Lymphoma	B-cell		-0.249859
ACH-001544				Non-melanoma cell line	KYAE1	Esophagus/Stomach	Esophagogastric Adenocarcinoma	Esophageal Adenocarcinoma			-0.249066
ACH-000666				Non-melanoma cell line	NCIH1355	Lung	Non-Small Cell Lung Cancer	Lung Adenocarcinoma	NSCLC Adenocarcinoma		-0.248343
ACH-000592				Non-melanoma cell line	TM31	CNS/Brain	Diffuse Glioma	Astrocytoma			-0.247527
ACH-001129				Non-melanoma cell line	MONOMAC1	Myeloid	Acute Myeloid Leukemia	Acute Monoblastic/Monocytic Leukemia			-0.246784
ACH-000537				Non-melanoma cell line	SNU761	Liver	Hepatocellular Carcinoma	Hepatocellular Carcinoma			-0.246678
ACH-000867				Non-melanoma cell line	CHAGOK1	Lung	Non-Small Cell Lung Cancer	Non-Small Cell Lung Cancer			-0.246165
ACH-000587				Non-melanoma cell line	NCIH1975	Lung	Non-Small Cell Lung Cancer	Lung Adenocarcinoma	NSCLC Adenocarcinoma		-0.245955
ACH-001695				Non-melanoma cell line	UPCISCC099	Head and Neck	Head and Neck Squamous Cell Carcinoma	Oral Cavity Squamous Cell Carcinoma			-0.245124
ACH-000520				Non-melanoma cell line	59M	Ovary/Fallopian Tube	Ovarian Epithelial Tumor	High-Grade Serous Ovarian Cancer	High Grade Serous		-0.244381
ACH-001390				Non-melanoma cell line	SUM149PT	Breast	Invasive Breast Carcinoma	Breast Invasive Ductal Carcinoma	ERneg HER2neg	Basal B	-0.243989
ACH-000026				Non-melanoma cell line	253JBV	Bladder/Urinary Tract	Bladder Urothelial Carcinoma	Bladder Urothelial Carcinoma			-0.243407
ACH-000164				Non-melanoma cell line	PANC1	Pancreas	Pancreatic Adenocarcinoma	Pancreatic Adenocarcinoma	Exocrine Adenocarcinoma		-0.243357
ACH-001864				Non-melanoma cell line	YSCCC	Biliary Tract	Intraductal Papillary Neoplasm of the Bile Duct	Intrahepatic Cholangiocarcinoma	Intrahepatic		-0.242937
ACH-001360				Non-melanoma cell line	MS751	Cervix	Cervical Squamous Cell Carcinoma	Cervical Squamous Cell Carcinoma			-0.242027
ACH-001560				Non-melanoma cell line	MERO83	Pleura	Pleural Mesothelioma	Pleural Mesothelioma, Biphasic Type			-0.241903
ACH-000609				Non-melanoma cell line	SF126	CNS/Brain	Diffuse Glioma	Glioblastoma	Astrocytoma		-0.241348
ACH-000452				Non-melanoma cell line	TE8	Esophagus/Stomach	Esophageal Squamous Cell Carcinoma	Esophageal Squamous Cell Carcinoma			-0.240885
ACH-000720				Non-melanoma cell line	TCCSUP	Bladder/Urinary Tract	Bladder Urothelial Carcinoma	Bladder Urothelial Carcinoma	Bladder Transitional Cell		-0.240698
ACH-000865				Non-melanoma cell line	KYSE450	Esophagus/Stomach	Esophageal Squamous Cell Carcinoma	Esophageal Squamous Cell Carcinoma			-0.23997
ACH-000207				Non-melanoma cell line	DETROIT562	Head and Neck	Head and Neck Squamous Cell Carcinoma	Oropharynx Squamous Cell Carcinoma	Pharynx		-0.239724
ACH-000826				Non-melanoma cell line	CAL12T	Lung	Non-Small Cell Lung Cancer	Non-Small Cell Lung Cancer			-0.239609
ACH-000231				Non-melanoma cell line	KALS1	CNS/Brain	Diffuse Glioma	Glioblastoma	Glioblastoma		-0.239391
ACH-000911				Non-melanoma cell line	NUGC3	Esophagus/Stomach	Esophagogastric Adenocarcinoma	Stomach Adenocarcinoma			-0.239208
ACH-001229				Non-melanoma cell line	UPCISCC154	Head and Neck	Head and Neck Squamous Cell Carcinoma	Oral Cavity Squamous Cell Carcinoma	Oral		-0.238737
ACH-001481				Non-melanoma cell line	CHLA90	Peripheral Nervous System	Neuroblastoma	Neuroblastoma			-0.237986
ACH-001353				Non-melanoma cell line	JOPACA1	Pancreas	Pancreatic Adenocarcinoma	Pancreatic Adenocarcinoma	Exocrine Adenocarcinoma		-0.237737
ACH-001691				Non-melanoma cell line	UPCISCC029A	Head and Neck	Head and Neck Squamous Cell Carcinoma	Oral Cavity Squamous Cell Carcinoma			-0.237018
ACH-000711				Non-melanoma cell line	JIMT1	Breast	Invasive Breast Carcinoma	Breast Invasive Ductal Carcinoma	ERneg HER2pos	Basal A	-0.236953
ACH-000518				Non-melanoma cell line	CAL33	Head and Neck	Head and Neck Squamous Cell Carcinoma	Oral Cavity Squamous Cell Carcinoma	Oral		-0.235844
ACH-002023				Non-melanoma cell line	TGBC18TKB	Ampulla of Vater	Ampullary Carcinoma	Ampullary Carcinoma	Papillotubular		-0.234911
ACH-001509				Non-melanoma cell line	H357	Head and Neck	Head and Neck Squamous Cell Carcinoma	Oral Cavity Squamous Cell Carcinoma	Tongue		-0.234603
ACH-001334				Non-melanoma cell line	C4I	Cervix	Cervical Squamous Cell Carcinoma	Cervical Squamous Cell Carcinoma			-0.233734
ACH-000516				Non-melanoma cell line	CAL78	Bone	Chondrosarcoma	Dedifferentiated Chondrosarcoma			-0.233125
ACH-000176				Non-melanoma cell line	LOUNH91	Lung	Non-Small Cell Lung Cancer	Lung Squamous Cell Carcinoma	NSCLC Squamous		-0.232947
ACH-000009				Non-melanoma cell line	C2BBE1	Bowel	Colorectal Adenocarcinoma	Colon Adenocarcinoma			-0.23286
ACH-000212				Non-melanoma cell line	CAL120	Breast	Invasive Breast Carcinoma	Invasive Breast Carcinoma	ERneg HER2neg	Basal B	-0.232596
ACH-001523				Non-melanoma cell line	HSC1	Skin	Cutaneous Squamous Cell Carcinoma	Cutaneous Squamous Cell Carcinoma			-0.231973
ACH-001502				Non-melanoma cell line	GCT27	Testis	Non-Seminomatous Germ Cell Tumor	Teratoma	Testicular		-0.231586
ACH-000228				Non-melanoma cell line	BICR31	Head and Neck	Head and Neck Squamous Cell Carcinoma	Oral Cavity Squamous Cell Carcinoma	Oral		-0.231574
ACH-000545				Non-melanoma cell line	VMCUB1	Bladder/Urinary Tract	Bladder Urothelial Carcinoma	Bladder Urothelial Carcinoma	Bladder Transitional Cell		-0.231499
ACH-001795				Non-melanoma cell line	94T778	Soft Tissue	Liposarcoma	Well-Differentiated Liposarcoma	WDLPS		-0.231471
ACH-002186				Non-melanoma cell line	PL4	Pancreas	Pancreatic Adenocarcinoma	Pancreatic Adenocarcinoma	Exocrine Adenocarcinoma		-0.231189
ACH-001306				Non-melanoma cell line	8305C	Thyroid	Anaplastic Thyroid Cancer	Anaplastic Thyroid Cancer			-0.2303
ACH-001145				Non-melanoma cell line	OC316	Ovary/Fallopian Tube	Ovarian Epithelial Tumor	Serous Ovarian Cancer	Serous		-0.229261
ACH-001413				Non-melanoma cell line	UMUC11	Bladder/Urinary Tract	Bladder Urothelial Carcinoma	Bladder Urothelial Carcinoma	Bladder Transitional Cell		-0.2289
ACH-002524				Non-melanoma cell line	SNU251	Ovary/Fallopian Tube	Ovarian Epithelial Tumor	Endometrioid Ovarian Cancer	Endometrioid		-0.228735
ACH-000041				Non-melanoma cell line	RDES	Bone	Ewing Sarcoma	Ewing Sarcoma		EWS_FLI	-0.228355
ACH-000480				Non-melanoma cell line	HUH7	Liver	Hepatocellular Carcinoma	Hepatocellular Carcinoma			-0.228167
ACH-000977				Non-melanoma cell line	LNCAPCLONEFGC	Prostate	Prostate Adenocarcinoma	Prostate Adenocarcinoma			-0.227895
ACH-001346				Non-melanoma cell line	H103	Head and Neck	Head and Neck Squamous Cell Carcinoma	Oral Cavity Squamous Cell Carcinoma	Buccal Mucosa		-0.227885
ACH-000871				Non-melanoma cell line	NCIH510	Lung	Lung Neuroendocrine Tumor	Small Cell Lung Cancer			-0.227348
ACH-000665				Non-melanoma cell line	SKMES1	Lung	Non-Small Cell Lung Cancer	Lung Squamous Cell Carcinoma	NSCLC Squamous		-0.226393
ACH-000148				Non-melanoma cell line	HS578T	Breast	Invasive Breast Carcinoma	Breast Invasive Carcinoma, NOS	ERneg HER2neg	Basal B	-0.225128
ACH-000514				Non-melanoma cell line	NCIH1092	Lung	Lung Neuroendocrine Tumor	Small Cell Lung Cancer			-0.224995
ACH-000947				Non-melanoma cell line	OVK18	Ovary/Fallopian Tube	Ovarian Epithelial Tumor	Endometrioid Ovarian Cancer	Endometrioid		-0.2249
ACH-000292				Non-melanoma cell line	NCIH841	Lung	Lung Neuroendocrine Tumor	Small Cell Lung Cancer			-0.224678
ACH-000624				Non-melanoma cell line	HCC1806	Breast	Breast Ductal Carcinoma In Situ	Breast Ductal Carcinoma In Situ	ERneg HER2neg	Basal A	-0.224611
ACH-001655				Non-melanoma cell line	SKN	Uterus	Uterine Sarcoma/Mesenchymal	Uterine Leiomyosarcoma			-0.224438
ACH-000028				Non-melanoma cell line	KPL1	Breast	Invasive Breast Carcinoma	Invasive Breast Carcinoma	ERpos HER2neg	Luminal	-0.224152
ACH-000276				Non-melanoma cell line	HCC38	Breast	Invasive Breast Carcinoma	Breast Invasive Ductal Carcinoma	ERneg HER2neg	Basal A	-0.223935
ACH-002295				Non-melanoma cell line	PCI30	Head and Neck	Head and Neck Squamous Cell Carcinoma	Oral Cavity Squamous Cell Carcinoma			-0.222545
ACH-002926				Non-melanoma cell line	UPMD1	Eye	Ocular Melanoma	Uveal Melanoma	Uveal		-0.22247
ACH-001075				Non-melanoma cell line	NCIH292	Lung	Non-Small Cell Lung Cancer	Mucoepidermoid Carcinoma of the Lung	NSCLC Mucoepidermoid		-0.222327
ACH-001302				Non-melanoma cell line	COGN305	Peripheral Nervous System	Neuroblastoma	Neuroblastoma		MYCN Amp	-0.222217
ACH-000913				Non-melanoma cell line	ESS1	Uterus	Uterine Sarcoma/Mesenchymal	Endometrial Stromal Sarcoma			-0.221607
ACH-001192				Non-melanoma cell line	SKNEP1	Bone	Ewing Sarcoma	Ewing Sarcoma		EWS_FLI	-0.221484
ACH-000542				Non-melanoma cell line	HEYA8	Ovary/Fallopian Tube	Ovarian Epithelial Tumor	High-Grade Serous Ovarian Cancer	Low Grade Serous		-0.221255
ACH-000970				Non-melanoma cell line	SNUC5	Bowel	Colorectal Adenocarcinoma	Colon Adenocarcinoma			-0.22091
ACH-001814				Non-melanoma cell line	OS252	Bone	Osteosarcoma	Osteosarcoma			-0.2209
ACH-000371				Non-melanoma cell line	RL	Lymphoid	Mature B-Cell Neoplasms	Diffuse Large B-Cell Lymphoma, NOS	B-cell		-0.220884
ACH-000941				Non-melanoma cell line	HEC1B	Uterus	Endometrial Carcinoma	Endometrial Carcinoma			-0.219932
ACH-000067				Non-melanoma cell line	HS683	CNS/Brain	Diffuse Glioma	Oligodendroglioma	Oligodendroglioma		-0.219513
ACH-000738				Non-melanoma cell line	GB1	CNS/Brain	Diffuse Glioma	Glioblastoma	Glioblastoma		-0.219007
ACH-001039				Non-melanoma cell line	COLO205	Bowel	Colorectal Adenocarcinoma	Colon Adenocarcinoma			-0.218792
ACH-000074				Non-melanoma cell line	KU812	Myeloid	Myeloproliferative Neoplasms	Chronic Myeloid Leukemia, BCR-ABL1+	Blast Crisis	BCR-ABL1 positive	-0.218496
ACH-000627				Non-melanoma cell line	LCLC103H	Lung	Non-Small Cell Lung Cancer	Large Cell Lung Carcinoma	NSCLC Large Cell		-0.21824
ACH-000244				Non-melanoma cell line	DKMG	CNS/Brain	Diffuse Glioma	Glioblastoma	Glioblastoma		-0.217605
ACH-002052				Non-melanoma cell line	LU139	Lung	Lung Neuroendocrine Tumor	Small Cell Lung Cancer			-0.217276
ACH-001858				Non-melanoma cell line	SSP25	Biliary Tract	Intraductal Papillary Neoplasm of the Bile Duct	Intrahepatic Cholangiocarcinoma	Intrahepatic		-0.217086
ACH-001719				Non-melanoma cell line	OCIC4P	Ovary/Fallopian Tube	Ovarian Epithelial Tumor	Clear Cell Ovarian Cancer	Clear Cell		-0.21654
ACH-000495				Non-melanoma cell line	TUHR4TKB	Kidney	Renal Cell Carcinoma	Renal Cell Carcinoma			-0.216319
ACH-002249				Non-melanoma cell line	JHU011	Head and Neck	Head and Neck Squamous Cell Carcinoma	Larynx Squamous Cell Carcinoma	Laryngeal		-0.215595
ACH-002250				Non-melanoma cell line	JHU022	Head and Neck	Head and Neck Squamous Cell Carcinoma	Larynx Squamous Cell Carcinoma	Oral		-0.215437
ACH-001648				Non-melanoma cell line	SHMAC4	Prostate	Prostate Adenocarcinoma	Prostate Adenocarcinoma			-0.214885
ACH-000278				Non-melanoma cell line	COV362	Ovary/Fallopian Tube	Ovarian Epithelial Tumor	High-Grade Serous Ovarian Cancer	High Grade Serous		-0.214622
ACH-000279				Non-melanoma cell line	EWS502	Bone	Ewing Sarcoma	Ewing Sarcoma		EWS_FLI	-0.213667
ACH-001533				Non-melanoma cell line	KARPAS1718	Lymphoid	Mature B-Cell Neoplasms	Splenic Marginal Zone Lymphoma	Splenic Lymphoma		-0.213505
ACH-002678				Non-melanoma cell line	WILL1	Lymphoid	Mature B-Cell Neoplasms	Diffuse Large B-Cell Lymphoma, NOS	DLBCL		-0.212903
ACH-000324				Non-melanoma cell line	JHOC5	Ovary/Fallopian Tube	Ovarian Epithelial Tumor	Clear Cell Ovarian Cancer	Clear Cell		-0.212844
ACH-000012				Non-melanoma cell line	HCC827	Lung	Non-Small Cell Lung Cancer	Lung Adenocarcinoma	NSCLC Adenocarcinoma		-0.212801
ACH-002680				Non-melanoma cell line	170MGBA	CNS/Brain	Diffuse Glioma	Glioblastoma	Glioblastoma		-0.212753
ACH-000917				Non-melanoma cell line	TE4	Esophagus/Stomach	Esophageal Squamous Cell Carcinoma	Esophageal Squamous Cell Carcinoma			-0.212458
ACH-000395				Non-melanoma cell line	NCIH520	Lung	Non-Small Cell Lung Cancer	Lung Squamous Cell Carcinoma	NSCLC Squamous		-0.21241
ACH-002210				Non-melanoma cell line	ARH77	Myeloid	Non-Cancerous	Immortalized Blood			-0.212139
ACH-001630				Non-melanoma cell line	PEO1	Ovary/Fallopian Tube	Ovarian Epithelial Tumor	Serous Ovarian Cancer			-0.21206
ACH-000454				Non-melanoma cell line	HCC95	Lung	Non-Small Cell Lung Cancer	Lung Squamous Cell Carcinoma	NSCLC Squamous		-0.211905
ACH-000571				Non-melanoma cell line	T98G	CNS/Brain	Diffuse Glioma	Glioblastoma	Glioblastoma		-0.211842
ACH-000585				Non-melanoma cell line	EPLC272H	Lung	Non-Small Cell Lung Cancer	Lung Squamous Cell Carcinoma	NSCLC Squamous		-0.211504
ACH-002070				Non-melanoma cell line	HKBMM	CNS/Brain	Meningothelial Tumor	Meningioma			-0.211086
ACH-001134				Non-melanoma cell line	MYLA	Lymphoid	T-Lymphoblastic Leukemia/Lymphoma	T-Lymphoblastic Leukemia/Lymphoma	T-cell		-0.210288
ACH-001616				Non-melanoma cell line	OCILY18	Lymphoid	Mature B-Cell Neoplasms	Diffuse Large B-Cell Lymphoma, NOS	DLBCL		-0.209415
ACH-000946				Non-melanoma cell line	HEC265	Uterus	Endometrial Carcinoma	Endometrial Carcinoma			-0.209273
ACH-000976				Non-melanoma cell line	HUCCT1	Biliary Tract	Intraductal Papillary Neoplasm of the Bile Duct	Intrahepatic Cholangiocarcinoma	Intrahepatic		-0.208574
ACH-000811				Non-melanoma cell line	SKOV3	Ovary/Fallopian Tube	Ovarian Epithelial Tumor	Serous Ovarian Cancer	Endometrioid		-0.2083
ACH-001529				Non-melanoma cell line	JAR	Uterus	Gestational Trophoblastic Disease	Choriocarcinoma			-0.207925
ACH-000861				Non-melanoma cell line	HOP62	Lung	Non-Small Cell Lung Cancer	Lung Adenocarcinoma	NSCLC Adenocarcinoma		-0.207753
ACH-000437	c.181C>A	c.(181-183)Caa>Aaa	p.Q61K	Non-melanoma cell line	SW1088	CNS/Brain	Diffuse Glioma	Astrocytoma	Astrocytoma		-0.207539
ACH-001029				Non-melanoma cell line	CHLA10	Bone	Ewing Sarcoma	Ewing Sarcoma		EWS_FLI	-0.207036
ACH-000662				Non-melanoma cell line	CORL23	Lung	Non-Small Cell Lung Cancer	Large Cell Lung Carcinoma	NSCLC Large Cell		-0.206797
ACH-000243				Non-melanoma cell line	DANG	Pancreas	Pancreatic Adenocarcinoma	Pancreatic Adenocarcinoma	Exocrine Adenocarcinoma		-0.206715
ACH-000541				Non-melanoma cell line	KMS34	Lymphoid	Mature B-Cell Neoplasms	Plasma Cell Myeloma			-0.206676
ACH-002116				Non-melanoma cell line	EW22	Bone	Ewing Sarcoma	Ewing Sarcoma			-0.206448
ACH-001804				Non-melanoma cell line	LPS510	Soft Tissue	Liposarcoma	Dedifferentiated Liposarcoma	WD/DDPLS		-0.206413
ACH-000147				Non-melanoma cell line	T47D	Breast	Invasive Breast Carcinoma	Breast Invasive Ductal Carcinoma	ERpos HER2neg	Luminal	-0.206047
ACH-000721				Non-melanoma cell line	HMC18	Breast	Invasive Breast Carcinoma	Breast Invasive Ductal Carcinoma	ERneg HER2neg	Basal B	-0.205471
ACH-000313				Non-melanoma cell line	KMRC3	Kidney	Renal Cell Carcinoma	Renal Clear Cell Carcinoma	Clear Cell		-0.20524
ACH-002109				Non-melanoma cell line	ES8	Bone	Ewing Sarcoma	Ewing Sarcoma			-0.204932
ACH-001559				Non-melanoma cell line	MERO82	Pleura	Pleural Mesothelioma	Pleural Mesothelioma, Epithelioid Type			-0.204271
ACH-000838				Non-melanoma cell line	AMO1	Lymphoid	Mature B-Cell Neoplasms	Plasma Cell Myeloma	Plasmacytoma		-0.204121
ACH-000896				Non-melanoma cell line	647V	Bladder/Urinary Tract	Bladder Urothelial Carcinoma	Bladder Urothelial Carcinoma			-0.20383
ACH-001228				Non-melanoma cell line	UPCISCC152	Head and Neck	Head and Neck Squamous Cell Carcinoma	Oral Cavity Squamous Cell Carcinoma	Oral		-0.203464
ACH-000383				Non-melanoma cell line	OE33	Esophagus/Stomach	Esophagogastric Adenocarcinoma	Esophageal Adenocarcinoma			-0.2033
ACH-000090				Non-melanoma cell line	PC3	Prostate	Prostate Adenocarcinoma	Prostate Adenocarcinoma			-0.203053
ACH-000601				Non-melanoma cell line	MIAPACA2	Pancreas	Pancreatic Adenocarcinoma	Pancreatic Adenocarcinoma	Exocrine Adenocarcinoma		-0.203008
ACH-001442				Non-melanoma cell line	A388	Skin	Cutaneous Squamous Cell Carcinoma	Cutaneous Squamous Cell Carcinoma			-0.203003
ACH-001675				Non-melanoma cell line	TR146	Head and Neck	Head and Neck Squamous Cell Carcinoma	Oral Cavity Squamous Cell Carcinoma			-0.20253
ACH-002042				Non-melanoma cell line	T3M5	Head and Neck	Head and Neck Squamous Cell Carcinoma	Head and Neck Squamous Cell Carcinoma			-0.202337
ACH-001558				Non-melanoma cell line	MERO48A	Pleura	Pleural Mesothelioma	Pleural Mesothelioma, Biphasic Type			-0.202024
ACH-000189				Non-melanoma cell line	RCC10RGB	Kidney	Renal Cell Carcinoma	Renal Cell Carcinoma			-0.201876
ACH-001418				Non-melanoma cell line	UWB1289	Ovary/Fallopian Tube	Ovarian Epithelial Tumor	Serous Ovarian Cancer	Serous		-0.201476
ACH-001842				Non-melanoma cell line	ICC2	Biliary Tract	Intraductal Papillary Neoplasm of the Bile Duct	Intrahepatic Cholangiocarcinoma	Intrahepatic		-0.200771
ACH-000836				Non-melanoma cell line	YD15	Head and Neck	Head and Neck Squamous Cell Carcinoma	Oral Cavity Squamous Cell Carcinoma	Tongue		-0.199412
ACH-000718				Non-melanoma cell line	NCIH2291	Lung	Non-Small Cell Lung Cancer	Lung Adenocarcinoma	NSCLC Adenocarcinoma		-0.199146
ACH-002066				Non-melanoma cell line	HSSCH2	Peripheral Nervous System	Nerve Sheath Tumor	Malignant Peripheral Nerve Sheath Tumor			-0.198279
ACH-000769				Non-melanoma cell line	LK2	Lung	Non-Small Cell Lung Cancer	Lung Squamous Cell Carcinoma	NSCLC Squamous		-0.198162
ACH-001367				Non-melanoma cell line	NMB	Peripheral Nervous System	Neuroblastoma	Neuroblastoma		MYCN Amp	-0.198096
ACH-001336				Non-melanoma cell line	CASKI	Cervix	Cervical Squamous Cell Carcinoma	Cervical Squamous Cell Carcinoma			-0.197866
ACH-000798				Non-melanoma cell line	CL40	Bowel	Colorectal Adenocarcinoma	Colon Adenocarcinoma			-0.197737
ACH-000417				Non-melanoma cell line	PANC0813	Pancreas	Pancreatic Adenocarcinoma	Pancreatic Adenocarcinoma	Exocrine Adenocarcinoma		-0.197115
ACH-001538				Non-melanoma cell line	KKU213	Biliary Tract	Intraductal Papillary Neoplasm of the Bile Duct	Intrahepatic Cholangiocarcinoma	Intrahepatic		-0.197032
ACH-001211				Non-melanoma cell line	TTC549	Soft Tissue	Rhabdoid Cancer	Extrarenal Rhabdoid Cancer			-0.196539
ACH-000767				Non-melanoma cell line	NCIH526	Lung	Lung Neuroendocrine Tumor	Small Cell Lung Cancer			-0.196251
ACH-000777				Non-melanoma cell line	KYSE30	Esophagus/Stomach	Esophageal Squamous Cell Carcinoma	Esophageal Squamous Cell Carcinoma			-0.194958
ACH-000606				Non-melanoma cell line	PECAPJ34CLONEC12	Head and Neck	Head and Neck Squamous Cell Carcinoma	Oral Cavity Squamous Cell Carcinoma	Basaloid		-0.194869
ACH-001641				Non-melanoma cell line	SAT	Head and Neck	Head and Neck Squamous Cell Carcinoma	Head and Neck Squamous Cell Carcinoma			-0.194384
ACH-000966				Non-melanoma cell line	IGROV1	Ovary/Fallopian Tube	Ovarian Epithelial Tumor	Endometrioid Ovarian Cancer	Mixed Endometrioid Clear Cell		-0.193887
ACH-001377				Non-melanoma cell line	PACADD137	Pancreas	Pancreatic Adenocarcinoma	Pancreatic Adenocarcinoma	Exocrine Adenocarcinoma		-0.19387
ACH-000113				Non-melanoma cell line	OCIAML2	Myeloid	Acute Myeloid Leukemia	Acute Myeloid Leukemia	M4		-0.193706
ACH-002046				Non-melanoma cell line	HTMMT	Uterus	Endometrial Carcinoma	Uterine Carcinosarcoma/Uterine Malignant Mixed Mullerian Tumor			-0.19339
ACH-001844				Non-melanoma cell line	ICC4	Biliary Tract	Intraductal Papillary Neoplasm of the Bile Duct	Intrahepatic Cholangiocarcinoma	Intrahepatic		-0.19329
ACH-001961				Non-melanoma cell line	GB2	Biliary Tract	Intracholecystic Papillary Neoplasm	Gallbladder Adenocarcinoma, NOS			-0.193065
ACH-002243				Non-melanoma cell line	HCE4	Esophagus/Stomach	Esophageal Squamous Cell Carcinoma	Esophageal Squamous Cell Carcinoma			-0.192342
ACH-000773				Non-melanoma cell line	KIJK	Lymphoid	Mature T and NK Neoplasms	Anaplastic Large-Cell Lymphoma ALK Positive	T-cell ALCL		-0.191176
ACH-002069				Non-melanoma cell line	HSOS1	Bone	Osteosarcoma	Osteosarcoma			-0.189669
ACH-002446				Non-melanoma cell line	CCLFUPGI0005T	Esophagus/Stomach	Esophagogastric Adenocarcinoma	Stomach Adenocarcinoma			-0.189596
ACH-001451				Non-melanoma cell line	BOKU	Cervix	Cervical Squamous Cell Carcinoma	Cervical Squamous Cell Carcinoma			-0.189581
ACH-000944				Non-melanoma cell line	NAMALWA	Lymphoid	Mature B-Cell Neoplasms	Burkitt Lymphoma	B-cell Burkitt		-0.189562
ACH-001690				Non-melanoma cell line	UPCISCC026	Head and Neck	Head and Neck Squamous Cell Carcinoma	Oral Cavity Squamous Cell Carcinoma			-0.189535
ACH-000921				Non-melanoma cell line	NCIH157DM	Lung	Non-Small Cell Lung Cancer	Lung Squamous Cell Carcinoma	NSCLC Squamous		-0.189481
ACH-000377				Non-melanoma cell line	SNU478	Ampulla of Vater	Ampullary Carcinoma	Ampullary Carcinoma	Extrahepatic		-0.188949
ACH-000584				Non-melanoma cell line	JHOS4	Ovary/Fallopian Tube	Ovarian Epithelial Tumor	High-Grade Serous Ovarian Cancer	High Grade Serous		-0.188868
ACH-001853				Non-melanoma cell line	KMCH1	Liver	Hepatocellular Carcinoma plus Intrahepatic Cholangiocarcinoma	Hepatocellular Carcinoma plus Intrahepatic Cholangiocarcinoma	Intrahepatic		-0.187726
ACH-000573				Non-melanoma cell line	MDAMB436	Breast	Invasive Breast Carcinoma	Breast Invasive Carcinoma, NOS	ERneg HER2neg	Basal B	-0.18765
ACH-001061				Non-melanoma cell line	DLD1	Bowel	Colorectal Adenocarcinoma	Colon Adenocarcinoma			-0.187517
ACH-000001				Non-melanoma cell line	NIHOVCAR3	Ovary/Fallopian Tube	Ovarian Epithelial Tumor	High-Grade Serous Ovarian Cancer	High Grade Serous		-0.187128
ACH-000771				Non-melanoma cell line	BICR56	Head and Neck	Head and Neck Squamous Cell Carcinoma	Oral Cavity Squamous Cell Carcinoma	Oral		-0.186975
ACH-000784				Non-melanoma cell line	KYSE70	Esophagus/Stomach	Esophageal Squamous Cell Carcinoma	Esophageal Squamous Cell Carcinoma			-0.18679
ACH-000876				Non-melanoma cell line	MDAMB415	Breast	Invasive Breast Carcinoma	Invasive Breast Carcinoma	ERpos HER2neg	HER2 Amp	-0.186724
ACH-000116				Non-melanoma cell line	OAW28	Ovary/Fallopian Tube	Ovarian Epithelial Tumor	High-Grade Serous Ovarian Cancer	High Grade Serous		-0.18645
ACH-000525				Non-melanoma cell line	NCIH2171	Lung	Lung Neuroendocrine Tumor	Small Cell Lung Cancer			-0.186177
ACH-000622				Non-melanoma cell line	KNS42	CNS/Brain	Diffuse Glioma	Glioblastoma	Glioblastoma		-0.186149
ACH-000978				Non-melanoma cell line	EN	Uterus	Endometrial Carcinoma	Endometrial Carcinoma			-0.186109
ACH-000673				Non-melanoma cell line	LN443	CNS/Brain	Diffuse Glioma	Glioblastoma	Glioblastoma		-0.185675
ACH-000407				Non-melanoma cell line	SNU685	Uterus	Endometrial Carcinoma	Uterine Carcinosarcoma/Uterine Malignant Mixed Mullerian Tumor			-0.184165
ACH-000948				Non-melanoma cell line	2313287	Esophagus/Stomach	Esophagogastric Adenocarcinoma	Stomach Adenocarcinoma			-0.18413
ACH-000768				Non-melanoma cell line	MDAMB231	Breast	Invasive Breast Carcinoma	Invasive Breast Carcinoma	ERneg HER2neg	Basal B	-0.184087
ACH-001852				Non-melanoma cell line	HKGZCC	Biliary Tract	Intraductal Papillary Neoplasm of the Bile Duct	Intrahepatic Cholangiocarcinoma	Intrahepatic		-0.183926
ACH-000271				Non-melanoma cell line	SUDHL10	Lymphoid	Mature B-Cell Neoplasms	Diffuse Large B-Cell Lymphoma, NOS	DLBCL		-0.183654
ACH-002500				Non-melanoma cell line	Z138	Lymphoid	Mature B-Cell Neoplasms	Mantle Cell Lymphoma	B-cell Mantle Cell		-0.18334
ACH-002027				Non-melanoma cell line	HOUAI	Uterus	Endometrial Carcinoma	Endometrial Carcinoma			-0.18318
ACH-000939				Non-melanoma cell line	SKUT1	Uterus	Uterine Sarcoma/Mesenchymal	Uterine Leiomyosarcoma			-0.183148
ACH-000319	c.15A>G	c.(13-15)aaA>aaG	p.K5K	Non-melanoma cell line	MPP89	Pleura	Pleural Mesothelioma	Pleural Mesothelioma, Epithelioid Type			-0.182954
ACH-001412				Non-melanoma cell line	UMUC10	Bladder/Urinary Tract	Bladder Urothelial Carcinoma	Bladder Urothelial Carcinoma	Bladder Transitional Cell		-0.182105
ACH-000794				Non-melanoma cell line	BICR22	Head and Neck	Head and Neck Squamous Cell Carcinoma	Oral Cavity Squamous Cell Carcinoma	Oral		-0.181908
ACH-000521				Non-melanoma cell line	NCIH2030	Lung	Non-Small Cell Lung Cancer	Lung Adenocarcinoma	NSCLC Adenocarcinoma		-0.181792
ACH-000588				Non-melanoma cell line	KMS26	Lymphoid	Mature B-Cell Neoplasms	Plasma Cell Myeloma			-0.181172
ACH-000433				Non-melanoma cell line	CAKI1	Kidney	Renal Cell Carcinoma	Renal Clear Cell Carcinoma	Clear Cell		-0.180525
ACH-000490				Non-melanoma cell line	SF767	Cervix	Cervical Squamous Cell Carcinoma	Cervical Squamous Cell Carcinoma	Astrocytoma		-0.180332
ACH-002799				Non-melanoma cell line	NCCMPNST1C1	Peripheral Nervous System	Nerve Sheath Tumor	Malignant Peripheral Nerve Sheath Tumor			-0.180199
ACH-000929				Non-melanoma cell line	NCIH2110	Lung	Non-Small Cell Lung Cancer	Non-Small Cell Lung Cancer			-0.179598
ACH-000476				Non-melanoma cell line	JHH4	Liver	Hepatocellular Carcinoma	Hepatocellular Carcinoma			-0.179509
ACH-000973	c.392A>G	c.(391-393)cAc>cGc	p.H131R	Non-melanoma cell line	639V	Bladder/Urinary Tract	Urethral Cancer	Urethral Urothelial Carcinoma	Bladder Transitional Cell		-0.179458
ACH-001518				Non-melanoma cell line	HEC116	Uterus	Endometrial Carcinoma	Endometrial Carcinoma			-0.179341
ACH-002522				Non-melanoma cell line	SNU2292	Lung	Non-Small Cell Lung Cancer	Lung Adenocarcinoma	NSCLC Adenocarcinoma		-0.179126
ACH-000472				Non-melanoma cell line	HSC2	Head and Neck	Head and Neck Squamous Cell Carcinoma	Oral Cavity Squamous Cell Carcinoma			-0.179125
ACH-000075				Non-melanoma cell line	U87MG	CNS/Brain	Diffuse Glioma	Glioblastoma	Astrocytoma		-0.178476
ACH-001498				Non-melanoma cell line	FARAGE	Lymphoid	Mature B-Cell Neoplasms	Germinal Center B-Cell Type	B-cell		-0.178257
ACH-001500				Non-melanoma cell line	FLO1	Esophagus/Stomach	Esophagogastric Adenocarcinoma	Esophageal Adenocarcinoma			-0.178193
ACH-000846				Non-melanoma cell line	FADU	Head and Neck	Head and Neck Squamous Cell Carcinoma	Hypopharynx Squamous Cell Carcinoma			-0.177881
ACH-001053				Non-melanoma cell line	D425	CNS/Brain	Embryonal Tumor	Medulloblastoma	Med Group 3	MYC Amp	-0.177283
ACH-000277				Non-melanoma cell line	HCC1419	Breast	Invasive Breast Carcinoma	Breast Invasive Ductal Carcinoma	ERpos HER2pos	HER2 Amp	-0.177153
ACH-000291				Non-melanoma cell line	OV90	Ovary/Fallopian Tube	Ovarian Epithelial Tumor	Serous Ovarian Cancer	High Grade Serous		-0.176769
ACH-000589				Non-melanoma cell line	NCIH1437	Lung	Non-Small Cell Lung Cancer	Lung Adenocarcinoma	NSCLC Adenocarcinoma		-0.176564
ACH-000251				Non-melanoma cell line	NCIH2887	Lung	Non-Small Cell Lung Cancer	Non-Small Cell Lung Cancer			-0.176479
ACH-001696				Non-melanoma cell line	UPCISCC111	Head and Neck	Head and Neck Squamous Cell Carcinoma	Oral Cavity Squamous Cell Carcinoma			-0.175933
ACH-000141				Non-melanoma cell line	SNU308	Biliary Tract	Intracholecystic Papillary Neoplasm	Gallbladder Adenocarcinoma, NOS			-0.175371
ACH-000793				Non-melanoma cell line	KATOIII	Esophagus/Stomach	Esophagogastric Adenocarcinoma	Signet Ring Cell Carcinoma of the Stomach	Signet Ring Cell		-0.175309
ACH-001307				Non-melanoma cell line	8505C	Thyroid	Anaplastic Thyroid Cancer	Anaplastic Thyroid Cancer			-0.175286
ACH-000916	c.181C>A	c.(181-183)Caa>Aaa	p.Q61K	Non-melanoma cell line	NCIH1573	Lung	Non-Small Cell Lung Cancer	Lung Adenocarcinoma	NSCLC Adenocarcinoma		-0.175282
ACH-000097				Non-melanoma cell line	ZR751	Breast	Invasive Breast Carcinoma	Breast Invasive Ductal Carcinoma	ERpos HER2neg	Luminal	-0.17494
ACH-001992				Non-melanoma cell line	ONE58	Pleura	Pleural Mesothelioma	Pleural Mesothelioma, Epithelioid Type			-0.174835
ACH-000288				Non-melanoma cell line	BT549	Breast	Invasive Breast Carcinoma	Breast Invasive Carcinoma, NOS	ERneg HER2neg	Basal B	-0.174663
ACH-000266				Non-melanoma cell line	SNU213	Pancreas	Pancreatic Adenocarcinoma	Pancreatic Adenocarcinoma	Exocrine Adenocarcinoma		-0.17462
ACH-001196				Non-melanoma cell line	SMSCTR	Soft Tissue	Rhabdomyosarcoma	Embryonal Rhabdomyosarcoma	Embryonal		-0.174264
ACH-000261				Non-melanoma cell line	RERFLCAI	Lung	Non-Small Cell Lung Cancer	Lung Squamous Cell Carcinoma	NSCLC Squamous		-0.173265
ACH-002533				Non-melanoma cell line	SNU482	Kidney	Renal Cell Carcinoma	Renal Cell Carcinoma			-0.173254
ACH-000021				Non-melanoma cell line	NCIH1693	Lung	Non-Small Cell Lung Cancer	Lung Adenocarcinoma	NSCLC Adenocarcinoma		-0.172678
ACH-000040				Non-melanoma cell line	U118MG	CNS/Brain	Diffuse Glioma	Astrocytoma	Astrocytoma		-0.172321
ACH-002198				Non-melanoma cell line	SCH	Other	Extra Gonadal Germ Cell Tumor	Extra Gonadal Germ Cell Tumor			-0.172317
ACH-000500				Non-melanoma cell line	SNU46	Head and Neck	Head and Neck Squamous Cell Carcinoma	Larynx Squamous Cell Carcinoma	Laryngeal		-0.171687
ACH-002467				Non-melanoma cell line	RPE1SS51	Eye	Non-Cancerous	Immortalized Epithelial Cells, Retinal			-0.171152
ACH-002039				Non-melanoma cell line	PK8	Pancreas	Pancreatic Adenocarcinoma	Pancreatic Adenocarcinoma	Exocrine Adenocarcinoma		-0.170696
ACH-000637				Non-melanoma cell line	KYSE520	Esophagus/Stomach	Esophageal Squamous Cell Carcinoma	Esophageal Squamous Cell Carcinoma			-0.170179
ACH-002059				Non-melanoma cell line	P30OHK	Lymphoid	B-Lymphoblastic Leukemia/Lymphoma	B-Lymphoblastic Leukemia/Lymphoma	B-cell		-0.170153
ACH-001524				Non-melanoma cell line	HSC5	Skin	Cutaneous Squamous Cell Carcinoma	Cutaneous Squamous Cell Carcinoma			-0.169512
ACH-001517				Non-melanoma cell line	HEC1	Uterus	Endometrial Carcinoma	Endometrial Carcinoma			-0.169106
ACH-000595				Non-melanoma cell line	LN229	CNS/Brain	Diffuse Glioma	Glioblastoma	Glioblastoma		-0.168714
ACH-000905				Non-melanoma cell line	5637	Bladder/Urinary Tract	Bladder Urothelial Carcinoma	Bladder Urothelial Carcinoma			-0.168709
ACH-000402				Non-melanoma cell line	BL70	Lymphoid	Mature B-Cell Neoplasms	Burkitt Lymphoma	B-cell Burkitt		-0.167488
ACH-000754				Non-melanoma cell line	L428	Lymphoid	Hodgkin Lymphoma	Hodgkin Lymphoma			-0.167485
ACH-000294				Non-melanoma cell line	NB4	Myeloid	Acute Myeloid Leukemia	Acute Myeloid Leukemia	M3		-0.167092
ACH-000819				Non-melanoma cell line	LN18	CNS/Brain	Diffuse Glioma	Glioblastoma	Glioblastoma		-0.166981
ACH-001848				Non-melanoma cell line	ICC8	Biliary Tract	Intraductal Papillary Neoplasm of the Bile Duct	Intrahepatic Cholangiocarcinoma	Intrahepatic		-0.166755
ACH-000569				Non-melanoma cell line	ISTMES1	Pleura	Pleural Mesothelioma	Pleural Mesothelioma, Epithelioid Type			-0.166607
ACH-001338				Non-melanoma cell line	CHP134	Peripheral Nervous System	Neuroblastoma	Neuroblastoma		MYCN Amp	-0.166463
ACH-000308				Non-melanoma cell line	EFO21	Ovary/Fallopian Tube	Ovarian Epithelial Tumor	Serous Ovarian Cancer	Clear Cell		-0.166432
ACH-000693				Non-melanoma cell line	KYSE180	Esophagus/Stomach	Esophageal Squamous Cell Carcinoma	Esophageal Squamous Cell Carcinoma			-0.166419
ACH-000974				Non-melanoma cell line	SNGM	Uterus	Endometrial Carcinoma	Endometrial Carcinoma			-0.166363
ACH-000082				Non-melanoma cell line	G292CLONEA141B1	Bone	Osteosarcoma	Osteosarcoma			-0.166175
ACH-000608				Non-melanoma cell line	COV644	Ovary/Fallopian Tube	Ovarian Epithelial Tumor	Mucinous Ovarian Cancer	Mucinous		-0.165921
ACH-001494				Non-melanoma cell line	EGI1	Biliary Tract	Intraductal Papillary Neoplasm of the Bile Duct	Extrahepatic Cholangiocarcinoma	Extrahepatic		-0.165639
ACH-002043				Non-melanoma cell line	CA922	Head and Neck	Head and Neck Squamous Cell Carcinoma	Oral Cavity Squamous Cell Carcinoma	Gingival		-0.165459
ACH-000191				Non-melanoma cell line	BHT101	Thyroid	Anaplastic Thyroid Cancer	Anaplastic Thyroid Cancer	Papillary		-0.165219
ACH-002705				Non-melanoma cell line	IS076P	Esophagus/Stomach	Esophagogastric Adenocarcinoma	Esophageal Adenocarcinoma			-0.16478
ACH-000851				Non-melanoma cell line	MORCPR	Lung	Non-Small Cell Lung Cancer	Lung Adenocarcinoma	NSCLC Adenocarcinoma		-0.164774
ACH-001386				Non-melanoma cell line	SCLC22H	Lung	Lung Neuroendocrine Tumor	Small Cell Lung Cancer			-0.164472
ACH-000790				Non-melanoma cell line	SHP77	Lung	Lung Neuroendocrine Tumor	Small Cell Lung Cancer			-0.164243
ACH-000286				Non-melanoma cell line	SNU1033	Bowel	Colorectal Adenocarcinoma	Rectal Adenocarcinoma			-0.164169
ACH-000535				Non-melanoma cell line	BXPC3	Pancreas	Pancreatic Adenocarcinoma	Pancreatic Adenocarcinoma	Exocrine Adenocarcinoma		-0.163725
ACH-000663				Non-melanoma cell line	OVTOKO	Ovary/Fallopian Tube	Ovarian Epithelial Tumor	Clear Cell Ovarian Cancer	Clear Cell		-0.163695
ACH-000646				Non-melanoma cell line	OVMANA	Ovary/Fallopian Tube	Ovarian Epithelial Tumor	Clear Cell Ovarian Cancer	Clear Cell		-0.162087
ACH-000551				Non-melanoma cell line	K562	Myeloid	Myeloproliferative Neoplasms	Chronic Myeloid Leukemia, BCR-ABL1+	Blast Crisis		-0.161839
ACH-002706				Non-melanoma cell line	IS076A	Esophagus/Stomach	Esophagogastric Adenocarcinoma	Esophageal Adenocarcinoma			-0.160881
ACH-002464				Non-melanoma cell line	RPE1SS6	Eye	Non-Cancerous	Immortalized Epithelial Cells, Retinal			-0.160842
ACH-000023				Non-melanoma cell line	PATU8988T	Pancreas	Pancreatic Adenocarcinoma	Pancreatic Adenocarcinoma	Exocrine Adenocarcinoma		-0.160441
ACH-000503				Non-melanoma cell line	BICR16	Head and Neck	Head and Neck Squamous Cell Carcinoma	Oral Cavity Squamous Cell Carcinoma	Oral		-0.160392
ACH-001627				Non-melanoma cell line	P4E6	Prostate	Prostate Adenocarcinoma	Prostate Adenocarcinoma			-0.160305
ACH-001393				Non-melanoma cell line	SUM190PT	Breast	Invasive Breast Carcinoma	Invasive Breast Carcinoma	ERneg HER2pos	Basal A	-0.159917
ACH-001574				Non-melanoma cell line	MOLM14	Myeloid	Acute Myeloid Leukemia	Acute Myeloid Leukemia			-0.159263
ACH-000250				Non-melanoma cell line	KMRC20	Kidney	Renal Cell Carcinoma	Renal Clear Cell Carcinoma			-0.159229
ACH-000502				Non-melanoma cell line	TCCPAN2	Pancreas	Pancreatic Adenocarcinoma	Pancreatic Adenocarcinoma	Exocrine Adenocarcinoma		-0.158571
ACH-001999				Non-melanoma cell line	9505BIK	Pancreas	Pancreatic Adenocarcinoma	Pancreatic Adenocarcinoma	Exocrine Adenocarcinoma		-0.158226
ACH-000544				Non-melanoma cell line	OE21	Esophagus/Stomach	Esophageal Squamous Cell Carcinoma	Esophageal Squamous Cell Carcinoma			-0.157908
ACH-001609				Non-melanoma cell line	NP3	CNS/Brain	Diffuse Glioma	Glioblastoma	Glioblastoma		-0.157734
ACH-001607				Non-melanoma cell line	NOZ	Biliary Tract	Intracholecystic Papillary Neoplasm	Gallbladder Adenocarcinoma, NOS			-0.157074
ACH-001295				Non-melanoma cell line	Y79	Eye	Retinoblastoma	Retinoblastoma			-0.156807
ACH-000702				Non-melanoma cell line	L1236	Lymphoid	Hodgkin Lymphoma	Hodgkin Lymphoma			-0.156335
ACH-000123				Non-melanoma cell line	COV434	Ovary/Fallopian Tube	Ovarian Epithelial Tumor	Small Cell Carcinoma of the Ovary	Epithelial-Endometroid		-0.156237
ACH-000024				Non-melanoma cell line	OPM2	Lymphoid	Mature B-Cell Neoplasms	Plasma Cell Myeloma			-0.15623
ACH-001354				Non-melanoma cell line	LAN2	Peripheral Nervous System	Neuroblastoma	Neuroblastoma		MYCN Amp	-0.156079
ACH-001403				Non-melanoma cell line	TO14	Ovary/Fallopian Tube	Ovarian Epithelial Tumor	Serous Ovarian Cancer			-0.155451
ACH-001549				Non-melanoma cell line	LU135	Lung	Lung Neuroendocrine Tumor	Small Cell Lung Cancer			-0.155366
ACH-000717				Non-melanoma cell line	COLO680N	Esophagus/Stomach	Esophageal Squamous Cell Carcinoma	Esophageal Squamous Cell Carcinoma			-0.154762
ACH-001001				Non-melanoma cell line	143B	Bone	Osteosarcoma	Osteosarcoma			-0.154657
ACH-000469				Non-melanoma cell line	YH13	CNS/Brain	Diffuse Glioma	Glioblastoma	Glioblastoma		-0.1543
ACH-001380				Non-melanoma cell line	PACADD165	Pancreas	Pancreatic Adenocarcinoma	Pancreatic Adenocarcinoma	Exocrine Adenocarcinoma		-0.154239
ACH-001819				Non-melanoma cell line	MFM223	Breast	Invasive Breast Carcinoma	Breast Invasive Ductal Carcinoma	ERneg HER2neg	Luminal	-0.154212
ACH-000724				Non-melanoma cell line	HT1376	Bladder/Urinary Tract	Bladder Urothelial Carcinoma	Bladder Urothelial Carcinoma			-0.154176
ACH-000204				Non-melanoma cell line	LP1	Lymphoid	Mature B-Cell Neoplasms	Plasma Cell Myeloma			-0.154128
ACH-001407				Non-melanoma cell line	UMUC13	Bladder/Urinary Tract	Bladder Urothelial Carcinoma	Bladder Urothelial Carcinoma	Bladder Transitional Cell		-0.153921
ACH-000901				Non-melanoma cell line	HCC1359	Lung	Non-Small Cell Lung Cancer	Giant Cell Carcinoma of the Lung	NSCLC Large Cell		-0.153879
ACH-001050				Non-melanoma cell line	CW9019	Soft Tissue	Rhabdomyosarcoma	Alveolar Rhabdomyosarcoma	Alveolar		-0.153878
ACH-000671				Non-melanoma cell line	HUH6	Liver	Hepatoblastoma	Hepatoblastoma			-0.153608
ACH-001422				Non-melanoma cell line	WPE1NA22	Prostate	Prostate Adenocarcinoma	Prostate Adenocarcinoma			-0.153192
ACH-002051				Non-melanoma cell line	LU134A	Lung	Lung Neuroendocrine Tumor	Small Cell Lung Cancer			-0.152644
ACH-002284				Non-melanoma cell line	NB6	Peripheral Nervous System	Neuroblastoma	Neuroblastoma			-0.152403
ACH-000766				Non-melanoma cell line	NCIH1648	Lung	Non-Small Cell Lung Cancer	Lung Adenocarcinoma	NSCLC Adenocarcinoma		-0.152316
ACH-001341				Non-melanoma cell line	DOTC24510	Cervix	Mixed Cervical Carcinoma	Mixed Cervical Carcinoma			-0.15231
ACH-000352				Non-melanoma cell line	HCC1428	Breast	Invasive Breast Carcinoma	Invasive Breast Carcinoma	ERpos HER2neg	Luminal	-0.152173
ACH-000114				Non-melanoma cell line	SU8686	Pancreas	Pancreatic Adenocarcinoma	Pancreatic Adenocarcinoma	Exocrine Adenocarcinoma		-0.15169
ACH-002672				Non-melanoma cell line	MAPACHS77	Pancreas	Pancreatic Adenocarcinoma	Pancreatic Adenocarcinoma			-0.151452
ACH-000316				Non-melanoma cell line	SNU886	Liver	Hepatocellular Carcinoma	Hepatocellular Carcinoma			-0.151369
ACH-001396				Non-melanoma cell line	SUM52PE	Breast	Invasive Breast Carcinoma	Invasive Breast Carcinoma	ERpos HER2pos	Luminal	-0.151318
ACH-000834				Non-melanoma cell line	UMUC1	Bladder/Urinary Tract	Bladder Urothelial Carcinoma	Bladder Urothelial Carcinoma	Bladder Transitional Cell		-0.151115
ACH-001028				Non-melanoma cell line	CHLA06ATRT	CNS/Brain	Embryonal Tumor	Atypical Teratoid/Rhabdoid Tumor			-0.15109
ACH-000133				Non-melanoma cell line	HS729	Fibroblast	Non-Cancerous	Fibroblast			-0.150849
ACH-000246				Non-melanoma cell line	SLR23	Kidney	Renal Cell Carcinoma	Renal Clear Cell Carcinoma			-0.150623
ACH-002660				Non-melanoma cell line	JVE187	Bowel	Colorectal Adenocarcinoma	Colon Adenocarcinoma			-0.150249
ACH-000914				Non-melanoma cell line	HT	Lymphoid	Mature B-Cell Neoplasms	Diffuse Large B-Cell Lymphoma, NOS	B-cell		-0.149674
ACH-000943				Non-melanoma cell line	RKO	Bowel	Colorectal Adenocarcinoma	Colon Adenocarcinoma		MSI	-0.149652
ACH-001048				Non-melanoma cell line	COV504	Ovary/Fallopian Tube	Ovarian Epithelial Tumor	Serous Ovarian Cancer	High Grade Serous		-0.148947
ACH-001530				Non-melanoma cell line	JEG3	Uterus	Gestational Trophoblastic Disease	Choriocarcinoma			-0.148537
ACH-000178				Non-melanoma cell line	HS766T	Pancreas	Pancreatic Adenocarcinoma	Pancreatic Adenocarcinoma	Exocrine Adenocarcinoma		-0.148138
ACH-002077				Non-melanoma cell line	LU165	Lung	Lung Neuroendocrine Tumor	Small Cell Lung Cancer			-0.148092
ACH-001411				Non-melanoma cell line	UMUC5	Bladder/Urinary Tract	Bladder Squamous Cell Carcinoma	Bladder Squamous Cell Carcinoma	Bladder Squamous		-0.148022
ACH-000329				Non-melanoma cell line	CCFSTTG1	CNS/Brain	Diffuse Glioma	Astrocytoma	Astrocytoma		-0.147991
ACH-000833				Non-melanoma cell line	RH30	Soft Tissue	Rhabdomyosarcoma	Alveolar Rhabdomyosarcoma	Alveolar		-0.1479
ACH-000886				Non-melanoma cell line	NCIH2009	Lung	Non-Small Cell Lung Cancer	Lung Adenocarcinoma	NSCLC Adenocarcinoma		-0.147464
ACH-000013				Non-melanoma cell line	ONCODG1	Ovary/Fallopian Tube	Ovarian Epithelial Tumor	High-Grade Serous Ovarian Cancer	High Grade Serous		-0.146179
ACH-000924				Non-melanoma cell line	NCIH2172	Lung	Non-Small Cell Lung Cancer	Non-Small Cell Lung Cancer			-0.146131
ACH-000253				Non-melanoma cell line	COLO201	Bowel	Colorectal Adenocarcinoma	Colon Adenocarcinoma			-0.145654
ACH-000505				Non-melanoma cell line	RKN	Soft Tissue	Leiomyosarcoma	Leiomyosarcoma			-0.144997
ACH-000005				Non-melanoma cell line	HEL9217	Myeloid	Acute Myeloid Leukemia	Acute Myeloid Leukemia	M6		-0.144985
ACH-001836				Non-melanoma cell line	ICC108	Biliary Tract	Intraductal Papillary Neoplasm of the Bile Duct	Intrahepatic Cholangiocarcinoma	Intrahepatic		-0.144561
ACH-000746				Non-melanoma cell line	GSS	Esophagus/Stomach	Esophagogastric Adenocarcinoma	Stomach Adenocarcinoma			-0.144524
ACH-001745				Non-melanoma cell line	RHJT	Soft Tissue	Rhabdomyosarcoma	Alveolar Rhabdomyosarcoma	Alveolar		-0.144414
ACH-001289				Non-melanoma cell line	COGAR359	CNS/Brain	Embryonal Tumor	Atypical Teratoid/Rhabdoid Tumor			-0.143532
ACH-001038				Non-melanoma cell line	COGE352	Bone	Ewing Sarcoma	Ewing Sarcoma		EWS_ERG	-0.14327
ACH-002486				Non-melanoma cell line	MESOV	Ovary/Fallopian Tube	Ovarian Epithelial Tumor	Serous Ovarian Cancer	Serous		-0.142824
ACH-001694				Non-melanoma cell line	UPCISCC074	Head and Neck	Head and Neck Squamous Cell Carcinoma	Oral Cavity Squamous Cell Carcinoma			-0.14277
ACH-001608				Non-melanoma cell line	NP2	CNS/Brain	Diffuse Glioma	Glioblastoma	Glioblastoma		-0.142718
ACH-001715				Non-melanoma cell line	CAL72	Bone	Osteosarcoma	Osteosarcoma			-0.142635
ACH-001497				Non-melanoma cell line	ESO51	Esophagus/Stomach	Esophagogastric Adenocarcinoma	Esophageal Adenocarcinoma			-0.142465
ACH-001366				Non-melanoma cell line	NGP	Peripheral Nervous System	Neuroblastoma	Neuroblastoma		MYCN Amp	-0.142454
ACH-000511				Non-melanoma cell line	CALU1	Lung	Non-Small Cell Lung Cancer	Lung Squamous Cell Carcinoma	NSCLC Squamous		-0.142185
ACH-001184				Non-melanoma cell line	SCMCRM2	Soft Tissue	Rhabdomyosarcoma	Alveolar Rhabdomyosarcoma		PAX3_FKHR	-0.142056
ACH-001391				Non-melanoma cell line	SUM159PT	Breast	Invasive Breast Carcinoma	Invasive Breast Carcinoma	ERneg HER2neg	Basal B	-0.141832
ACH-000664				Non-melanoma cell line	SUDHL1	Lymphoid	Mature T and NK Neoplasms	Anaplastic Large-Cell Lymphoma ALK Positive	T-cell ALCL		-0.141625
ACH-000840				Non-melanoma cell line	HCC366	Lung	Non-Small Cell Lung Cancer	Lung Adenosquamous Carcinoma	NSCLC Adenosquamous		-0.141476
ACH-000216				Non-melanoma cell line	JHESOAD1	Esophagus/Stomach	Esophagogastric Adenocarcinoma	Esophageal Adenocarcinoma			-0.141257
ACH-000339				Non-melanoma cell line	HCC461	Lung	Non-Small Cell Lung Cancer	Lung Adenocarcinoma	NSCLC Adenocarcinoma		-0.141006
ACH-001623				Non-melanoma cell line	ONDA8	CNS/Brain	Diffuse Glioma	Glioblastoma	Glioblastoma		-0.140559
ACH-000922				Non-melanoma cell line	RCHACV	Lymphoid	B-Lymphoblastic Leukemia/Lymphoma	B-Lymphoblastic Leukemia/Lymphoma	B-cell		-0.140153
ACH-001603				Non-melanoma cell line	NH12	Peripheral Nervous System	Neuroblastoma	Neuroblastoma			-0.14009
ACH-000364				Non-melanoma cell line	U2OS	Bone	Osteosarcoma	Osteosarcoma			-0.139537
ACH-001677				Non-melanoma cell line	U2904	Lymphoid	Mature B-Cell Neoplasms	Diffuse Large B-Cell Lymphoma, NOS	B-cell		-0.139263
ACH-001550				Non-melanoma cell line	MCC13	Skin	Merkel Cell Carcinoma	Merkel Cell Carcinoma			-0.139142
ACH-001543				Non-melanoma cell line	KOSC2	Head and Neck	Head and Neck Squamous Cell Carcinoma	Oral Cavity Squamous Cell Carcinoma	Oral		-0.138673
ACH-000099				Non-melanoma cell line	SIMA	Peripheral Nervous System	Neuroblastoma	Neuroblastoma			-0.13823
ACH-000053				Non-melanoma cell line	KARPAS299	Lymphoid	Mature T and NK Neoplasms	Anaplastic Large-Cell Lymphoma ALK Positive	T-cell ALCL		-0.137858
ACH-000657				Non-melanoma cell line	A2780	Ovary/Fallopian Tube	Ovarian Epithelial Tumor	Endometrioid Ovarian Cancer	Endometrioid		-0.136729
ACH-000188				Non-melanoma cell line	SCC25	Head and Neck	Head and Neck Squamous Cell Carcinoma	Oral Cavity Squamous Cell Carcinoma			-0.13484
ACH-000093				Non-melanoma cell line	PANC0504	Pancreas	Pancreatic Adenocarcinoma	Pancreatic Adenocarcinoma	Exocrine Adenocarcinoma		-0.134443
ACH-000293				Non-melanoma cell line	KLE	Uterus	Endometrial Carcinoma	Endometrial Carcinoma			-0.134256
ACH-000760				Non-melanoma cell line	LNZ308	CNS/Brain	Diffuse Glioma	Glioblastoma	Glioblastoma		-0.134045
ACH-001556				Non-melanoma cell line	MERO25	Pleura	Pleural Mesothelioma	Pleural Mesothelioma, Biphasic Type			-0.133599
ACH-000365				Non-melanoma cell line	SUDHL4	Lymphoid	Mature B-Cell Neoplasms	Diffuse Large B-Cell Lymphoma, NOS	DLBCL		-0.133155
ACH-000507				Non-melanoma cell line	KE39	Esophagus/Stomach	Esophagogastric Adenocarcinoma	Stomach Adenocarcinoma			-0.132088
ACH-000618				Non-melanoma cell line	SNU1041	Head and Neck	Head and Neck Squamous Cell Carcinoma	Hypopharynx Squamous Cell Carcinoma	Hypopharyngeal		-0.131798
ACH-000128				Non-melanoma cell line	LN319	CNS/Brain	Diffuse Glioma	Astrocytoma	Astrocytoma		-0.131789
ACH-000888				Non-melanoma cell line	NCIH1793	Lung	Non-Small Cell Lung Cancer	Lung Adenocarcinoma	NSCLC Adenocarcinoma		-0.131534
ACH-000315				Non-melanoma cell line	KARPAS422	Lymphoid	Mature B-Cell Neoplasms	Diffuse Large B-Cell Lymphoma, NOS	DLBCL		-0.131272
ACH-001279				Non-melanoma cell line	SCCOHT1	Ovary/Fallopian Tube	Ovarian Epithelial Tumor	Small Cell Carcinoma of the Ovary			-0.131209
ACH-001674				Non-melanoma cell line	TGW	Peripheral Nervous System	Neuroblastoma	Neuroblastoma			-0.130799
ACH-001554				Non-melanoma cell line	MEL202	Eye	Ocular Melanoma	Uveal Melanoma			-0.130163
ACH-000232				Non-melanoma cell line	U251MG	CNS/Brain	Diffuse Glioma	Astrocytoma	Astrocytoma		-0.130078
ACH-001688				Non-melanoma cell line	UMRC7	Kidney	Renal Cell Carcinoma	Renal Cell Carcinoma			-0.130072
ACH-001650				Non-melanoma cell line	SISO	Cervix	Cervical Adenocarcinoma	Cervical Adenocarcinoma			-0.129995
ACH-001496				Non-melanoma cell line	ESO26	Esophagus/Stomach	Esophagogastric Adenocarcinoma	Adenocarcinoma of the Gastroesophageal Junction			-0.129753
ACH-001841				Non-melanoma cell line	ICC15	Biliary Tract	Intraductal Papillary Neoplasm of the Bile Duct	Intrahepatic Cholangiocarcinoma	Extrahepatic		-0.128954
ACH-000468				Non-melanoma cell line	PK45H	Pancreas	Pancreatic Adenocarcinoma	Pancreatic Adenocarcinoma	Exocrine Adenocarcinoma		-0.128676
ACH-001431				Non-melanoma cell line	TC205	Bone	Ewing Sarcoma	Ewing Sarcoma		EWS_FEV	-0.12853
ACH-000741				Non-melanoma cell line	UBLC1	Bladder/Urinary Tract	Bladder Urothelial Carcinoma	Bladder Urothelial Carcinoma	Bladder Transitional Cell		-0.128192
ACH-000187				Non-melanoma cell line	CORL311	Lung	Lung Neuroendocrine Tumor	Small Cell Lung Cancer			-0.128075
ACH-001205				Non-melanoma cell line	TC32	Bone	Ewing Sarcoma	Ewing Sarcoma		EWS_FLI	-0.127859
ACH-001164				Non-melanoma cell line	CCLFPEDS0003T	Soft Tissue	Undifferentiated Pleomorphic Sarcoma/Malignant Fibrous Histiocytoma/High-Grade Spindle Cell Sarcoma	Undifferentiated Pleomorphic Sarcoma/Malignant Fibrous Histiocytoma/High-Grade Spindle Cell Sarcoma			-0.127396
ACH-000959				Non-melanoma cell line	SNUC4	Bowel	Colorectal Adenocarcinoma	Colon Adenocarcinoma		MSI	-0.126752
ACH-000996				Non-melanoma cell line	HEC251	Uterus	Endometrial Carcinoma	Endometrial Carcinoma			-0.126644
ACH-001611				Non-melanoma cell line	NP8	CNS/Brain	Diffuse Glioma	Glioblastoma	Glioblastoma		-0.126236
ACH-000524				Non-melanoma cell line	KURAMOCHI	Ovary/Fallopian Tube	Ovarian Epithelial Tumor	High-Grade Serous Ovarian Cancer	High Grade Serous		-0.125422
ACH-000709				Non-melanoma cell line	KMRC2	Kidney	Renal Cell Carcinoma	Renal Clear Cell Carcinoma	Clear Cell		-0.124862
ACH-000210				Non-melanoma cell line	CADOES1	Bone	Ewing Sarcoma	Ewing Sarcoma		EWS_ERG	-0.124452
ACH-001036				Non-melanoma cell line	CMK115	Myeloid	Acute Myeloid Leukemia	Myeloid Leukemia Associated with Down Syndrome			-0.124366
ACH-002141				Non-melanoma cell line	HSC39	Esophagus/Stomach	Esophagogastric Adenocarcinoma	Signet Ring Cell Carcinoma of the Stomach	Signet Ring Cell		-0.124346
ACH-001960				Non-melanoma cell line	CCSW1	Biliary Tract	Intraductal Papillary Neoplasm of the Bile Duct	Intrahepatic Cholangiocarcinoma	Intrahepatic		-0.124234
ACH-000248				Non-melanoma cell line	AU565	Breast	Invasive Breast Carcinoma	Invasive Breast Carcinoma	ERneg HER2pos	HER2 Amp	-0.124121
ACH-000456				Non-melanoma cell line	BCPAP	Thyroid	Poorly Differentiated Thyroid Cancer	Poorly Differentiated Thyroid Cancer	Papillary		-0.124058
ACH-000393				Non-melanoma cell line	HLF	Liver	Hepatocellular Carcinoma	Hepatocellular Carcinoma			-0.123952
ACH-000332				Non-melanoma cell line	YAPC	Pancreas	Pancreatic Adenocarcinoma	Pancreatic Adenocarcinoma	Exocrine Adenocarcinoma		-0.123889
ACH-001750				Non-melanoma cell line	TTC442	Soft Tissue	Rhabdomyosarcoma	Embryonal Rhabdomyosarcoma	Embryonal		-0.123831
ACH-000403				Non-melanoma cell line	NCIH747	Bowel	Colorectal Adenocarcinoma	Colon Adenocarcinoma			-0.123726
ACH-000483				Non-melanoma cell line	SNU182	Liver	Hepatocellular Carcinoma	Hepatocellular Carcinoma			-0.123475
ACH-000264				Non-melanoma cell line	CALU6	Lung	Non-Small Cell Lung Cancer	Lung Adenocarcinoma			-0.122551
ACH-000681				Non-melanoma cell line	A549	Lung	Non-Small Cell Lung Cancer	Lung Adenocarcinoma	NSCLC Adenocarcinoma		-0.12224
ACH-000334				Non-melanoma cell line	DB	Lymphoid	Mature B-Cell Neoplasms	Diffuse Large B-Cell Lymphoma, NOS	DLBCL		-0.120928
ACH-000633				Non-melanoma cell line	FU97	Esophagus/Stomach	Esophagogastric Adenocarcinoma	Diffuse Type Stomach Adenocarcinoma	Diffuse Gastric		-0.120233
ACH-002067				Non-melanoma cell line	NOS1	Bone	Osteosarcoma	Osteosarcoma			-0.119826
ACH-000256				Non-melanoma cell line	COV318	Ovary/Fallopian Tube	Ovarian Epithelial Tumor	High-Grade Serous Ovarian Cancer	High Grade Serous		-0.119276
ACH-000634				Non-melanoma cell line	LN340	CNS/Brain	Diffuse Glioma	Glioblastoma	Glioblastoma		-0.119178
ACH-002161				Non-melanoma cell line	MKN28	Esophagus/Stomach	Esophagogastric Adenocarcinoma	Tubular Stomach Adenocarcinoma	Tubular		-0.118668
ACH-000682				Non-melanoma cell line	SNU1066	Head and Neck	Head and Neck Squamous Cell Carcinoma	Larynx Squamous Cell Carcinoma			-0.118587
ACH-001740				Non-melanoma cell line	RH28	Soft Tissue	Rhabdomyosarcoma	Alveolar Rhabdomyosarcoma	Alveolar		-0.118221
ACH-001653				Non-melanoma cell line	SKGT2	Esophagus/Stomach	Esophagogastric Adenocarcinoma	Stomach Adenocarcinoma			-0.118056
ACH-000986				Non-melanoma cell line	HT115	Bowel	Colorectal Adenocarcinoma	Colon Adenocarcinoma			-0.117774
ACH-000559				Non-melanoma cell line	NCIH1836	Lung	Lung Neuroendocrine Tumor	Small Cell Lung Cancer			-0.117003
ACH-001333				Non-melanoma cell line	C33A	Cervix	Cervical Squamous Cell Carcinoma	Cervical Squamous Cell Carcinoma			-0.116831
ACH-002711				Non-melanoma cell line	UMHACC2A	Head and Neck	Salivary Carcinoma	Adenoid Cystic Carcinoma	Cribriform		-0.116511
ACH-000906				Non-melanoma cell line	ES2	Ovary/Fallopian Tube	Ovarian Epithelial Tumor	Clear Cell Ovarian Cancer	Clear Cell		-0.116479
ACH-002654				Non-melanoma cell line	JVE015	Bowel	Colorectal Adenocarcinoma	Colon Adenocarcinoma			-0.116422
ACH-000438				Non-melanoma cell line	LU65	Lung	Non-Small Cell Lung Cancer	Giant Cell Carcinoma of the Lung	NSCLC Large Cell		-0.116325
ACH-000684				Non-melanoma cell line	KMRC1	Kidney	Renal Cell Carcinoma	Renal Clear Cell Carcinoma	Clear Cell		-0.116055
ACH-000648				Non-melanoma cell line	NCIH28	Pleura	Pleural Mesothelioma	Pleural Mesothelioma, Epithelioid Type			-0.115959
ACH-000894				Non-melanoma cell line	NCIH1869	Lung	Non-Small Cell Lung Cancer	Lung Squamous Cell Carcinoma	NSCLC Squamous		-0.115413
ACH-001670				Non-melanoma cell line	TASK1	CNS/Brain	Embryonal Tumor	Primitive Neuroectodermal Tumor			-0.11469
ACH-001277				Non-melanoma cell line	YAMATO	Soft Tissue	Synovial Sarcoma	Synovial Sarcoma			-0.114114
ACH-000577				Non-melanoma cell line	JHH2	Liver	Hepatocellular Carcinoma	Hepatocellular Carcinoma			-0.113963
ACH-000281				Non-melanoma cell line	KP2	Pancreas	Pancreatic Adenocarcinoma	Pancreatic Adenocarcinoma	Exocrine Adenocarcinoma		-0.113954
ACH-000991	c.394G>A	c.(394-396)Gaa>Aaa	p.E132K	Non-melanoma cell line	SNU81	Bowel	Colorectal Adenocarcinoma	Colon Adenocarcinoma			-0.113784
ACH-000706				Non-melanoma cell line	EKVX	Lung	Non-Small Cell Lung Cancer	Lung Adenocarcinoma	NSCLC Adenocarcinoma		-0.113639
ACH-000488				Non-melanoma cell line	TE11	Esophagus/Stomach	Esophageal Squamous Cell Carcinoma	Esophageal Squamous Cell Carcinoma			-0.1129
ACH-001735				Non-melanoma cell line	SEMK2	Lymphoid	B-Lymphoblastic Leukemia/Lymphoma	B-Lymphoblastic Leukemia/Lymphoma	B-cell		-0.112768
ACH-000935				Non-melanoma cell line	MDST8	Bowel	Colorectal Adenocarcinoma	Colon Adenocarcinoma			-0.111272
ACH-000900				Non-melanoma cell line	NCIH23	Lung	Non-Small Cell Lung Cancer	Lung Adenocarcinoma	NSCLC Adenocarcinoma		-0.110993
ACH-002033				Non-melanoma cell line	HMMME	Pleura	Pleural Mesothelioma	Pleural Mesothelioma, Epithelioid Type			-0.110967
ACH-002080				Non-melanoma cell line	TN2	Peripheral Nervous System	Neuroblastoma	Neuroblastoma	Adrenal		-0.110242
ACH-002016				Non-melanoma cell line	MEL290	Eye	Ocular Melanoma	Uveal Melanoma			-0.109751
ACH-001421				Non-melanoma cell line	WERIRB1	Eye	Retinoblastoma	Retinoblastoma			-0.109467
ACH-000694				Non-melanoma cell line	TE9	Esophagus/Stomach	Esophageal Squamous Cell Carcinoma	Esophageal Squamous Cell Carcinoma			-0.109348
ACH-001698				Non-melanoma cell line	UPCISCC116	Head and Neck	Head and Neck Squamous Cell Carcinoma	Oral Cavity Squamous Cell Carcinoma			-0.109341
ACH-000017				Non-melanoma cell line	SKBR3	Breast	Invasive Breast Carcinoma	Invasive Breast Carcinoma	ERneg HER2pos	HER2 Amp	-0.109299
ACH-000928				Non-melanoma cell line	JHUEM1	Uterus	Endometrial Carcinoma	Endometrial Carcinoma			-0.108927
ACH-002834				Non-melanoma cell line	OS384	Bone	Osteosarcoma	Osteosarcoma			-0.108716
ACH-001525				Non-melanoma cell line	HT3	Cervix	Cervical Adenocarcinoma	Cervical Adenocarcinoma			-0.108522
ACH-001274				Non-melanoma cell line	SW982	Soft Tissue	Synovial Sarcoma	Synovial Sarcoma			-0.108416
ACH-000926				Non-melanoma cell line	HT55	Bowel	Colorectal Adenocarcinoma	Colon Adenocarcinoma			-0.108325
ACH-000144				Non-melanoma cell line	RERFGC1B	Esophagus/Stomach	Esophagogastric Adenocarcinoma	Stomach Adenocarcinoma			-0.108149
ACH-001318				Non-melanoma cell line	PLCPRF5	Liver	Hepatocellular Carcinoma	Hepatocellular Carcinoma			-0.107796
ACH-002239				Non-melanoma cell line	H3118	Head and Neck	Salivary Carcinoma	Mucoepidermoid Carcinoma			-0.107787
ACH-000018				Non-melanoma cell line	T24	Bladder/Urinary Tract	Bladder Urothelial Carcinoma	Bladder Urothelial Carcinoma			-0.107364
ACH-001450				Non-melanoma cell line	BLUE1	Lymphoid	Mature B-Cell Neoplasms	Burkitt Lymphoma	B-cell Burkitt		-0.107318
ACH-002119				Non-melanoma cell line	EW7	Bone	Ewing Sarcoma	Ewing Sarcoma			-0.1072
ACH-001802				Non-melanoma cell line	LPS853	Soft Tissue	Liposarcoma	Dedifferentiated Liposarcoma	DDLPS		-0.10718
ACH-000855				Non-melanoma cell line	KYSE150	Esophagus/Stomach	Esophageal Squamous Cell Carcinoma	Esophageal Squamous Cell Carcinoma			-0.107108
ACH-000887				Non-melanoma cell line	SF172	CNS/Brain	Diffuse Glioma	Glioblastoma	Glioblastoma		-0.106803
ACH-001382				Non-melanoma cell line	PACADD188	Pancreas	Pancreatic Adenocarcinoma	Pancreatic Adenocarcinoma	Exocrine Adenocarcinoma		-0.106544
ACH-001402				Non-melanoma cell line	SW756	Cervix	Cervical Squamous Cell Carcinoma	Cervical Squamous Cell Carcinoma			-0.10652
ACH-000837				Non-melanoma cell line	NCIH322	Lung	Non-Small Cell Lung Cancer	Lung Adenocarcinoma	NSCLC Adenocarcinoma		-0.106408
ACH-000969				Non-melanoma cell line	KM12	Bowel	Colorectal Adenocarcinoma	Colon Adenocarcinoma		MSI	-0.105731
ACH-000343				Non-melanoma cell line	NCIH522	Lung	Non-Small Cell Lung Cancer	Lung Adenocarcinoma	NSCLC Adenocarcinoma		-0.105403
ACH-000623				Non-melanoma cell line	SNU201	CNS/Brain	Diffuse Glioma	Glioblastoma	Glioblastoma		-0.105361
ACH-000683				Non-melanoma cell line	SNU503	Bowel	Colorectal Adenocarcinoma	Rectal Adenocarcinoma			-0.105346
ACH-001552				Non-melanoma cell line	MCC26	Skin	Merkel Cell Carcinoma	Merkel Cell Carcinoma			-0.105343
ACH-000907				Non-melanoma cell line	SNU349	Kidney	Renal Cell Carcinoma	Renal Clear Cell Carcinoma	Clear Cell		-0.105072
ACH-001375				Non-melanoma cell line	PACADD119	Pancreas	Pancreatic Adenocarcinoma	Pancreatic Adenocarcinoma	Exocrine Adenocarcinoma		-0.105005
ACH-000030				Non-melanoma cell line	PC14	Lung	Non-Small Cell Lung Cancer	Lung Adenocarcinoma	NSCLC Adenocarcinoma		-0.104614
ACH-002785				Non-melanoma cell line	NCCLMS1C1	Soft Tissue	Leiomyosarcoma	Leiomyosarcoma			-0.104103
ACH-000163				Non-melanoma cell line	SW579	Head and Neck	Head and Neck Squamous Cell Carcinoma	Head and Neck Squamous Cell Carcinoma			-0.103899
ACH-000087				Non-melanoma cell line	SKES1	Bone	Ewing Sarcoma	Ewing Sarcoma		EWS_FLI	-0.103458
ACH-000962				Non-melanoma cell line	OC314	Ovary/Fallopian Tube	Ovarian Epithelial Tumor	Serous Ovarian Cancer	Clear Cell		-0.102155
ACH-002114				Non-melanoma cell line	EW16	Bone	Ewing Sarcoma	Ewing Sarcoma			-0.101409
ACH-000774				Non-melanoma cell line	RERFLCAD2	Lung	Non-Small Cell Lung Cancer	Lung Adenocarcinoma	NSCLC Adenocarcinoma		-0.101402
ACH-000235				Non-melanoma cell line	PANC0403	Pancreas	Pancreatic Adenocarcinoma	Pancreatic Adenocarcinoma	Exocrine Adenocarcinoma		-0.100445
ACH-000363				Non-melanoma cell line	SKMM2	Lymphoid	Mature B-Cell Neoplasms	Plasma Cell Myeloma			-0.0997142
ACH-000039				Non-melanoma cell line	SKNMC	Bone	Ewing Sarcoma	Ewing Sarcoma		EWS_FLI	-0.0995599
ACH-001188				Non-melanoma cell line	SHSY5Y	Peripheral Nervous System	Neuroblastoma	Neuroblastoma		MYCN Amp	-0.0992534
ACH-001654				Non-melanoma cell line	SKGT4	Esophagus/Stomach	Esophagogastric Adenocarcinoma	Esophageal Adenocarcinoma			-0.0992203
ACH-000290				Non-melanoma cell line	NCIH209	Lung	Lung Neuroendocrine Tumor	Small Cell Lung Cancer			-0.0989254
ACH-001370				Non-melanoma cell line	OCIP5X	Ovary/Fallopian Tube	Ovarian Epithelial Tumor	Serous Ovarian Cancer	Serous		-0.0978983
ACH-001685				Non-melanoma cell line	UHO1	Lymphoid	Hodgkin Lymphoma	Hodgkin Lymphoma			-0.0976731
ACH-000667				Non-melanoma cell line	HCC44	Lung	Non-Small Cell Lung Cancer	Lung Adenocarcinoma	NSCLC Adenocarcinoma		-0.0973075
ACH-001385				Non-melanoma cell line	RPMI2650	Head and Neck	Head and Neck Squamous Cell Carcinoma	Head and Neck Squamous Cell Carcinoma			-0.0971263
ACH-001625				Non-melanoma cell line	OSC19	Head and Neck	Head and Neck Squamous Cell Carcinoma	Oral Cavity Squamous Cell Carcinoma			-0.0967447
ACH-001692				Non-melanoma cell line	UPCISCC040	Head and Neck	Head and Neck Squamous Cell Carcinoma	Oral Cavity Squamous Cell Carcinoma			-0.0966312
ACH-000528				Non-melanoma cell line	ABC1	Lung	Non-Small Cell Lung Cancer	Lung Adenocarcinoma	NSCLC Adenocarcinoma		-0.0960344
ACH-000781				Non-melanoma cell line	NCIH2023	Lung	Non-Small Cell Lung Cancer	Lung Adenocarcinoma	NSCLC Adenocarcinoma		-0.0952911
ACH-000735				Non-melanoma cell line	PECAPJ49	Head and Neck	Head and Neck Squamous Cell Carcinoma	Oral Cavity Squamous Cell Carcinoma	Oral		-0.094833
ACH-001562				Non-melanoma cell line	MERO95	Pleura	Pleural Mesothelioma	Pleural Mesothelioma, Epithelioid Type			-0.0943656
ACH-001551				Non-melanoma cell line	MCC142	Skin	Merkel Cell Carcinoma	Merkel Cell Carcinoma			-0.0939236
ACH-001460				Non-melanoma cell line	C84	Bowel	Colorectal Adenocarcinoma	Colon Adenocarcinoma			-0.0937529
ACH-000233				Non-melanoma cell line	DEL	Lymphoid	Mature T and NK Neoplasms	Anaplastic Large-Cell Lymphoma ALK Positive	T-cell ALCL		-0.0937122
ACH-000858				Non-melanoma cell line	KNS62	Lung	Non-Small Cell Lung Cancer	Lung Squamous Cell Carcinoma	NSCLC Squamous		-0.0936964
ACH-000995				Non-melanoma cell line	JURKAT	Lymphoid	T-Lymphoblastic Leukemia/Lymphoma	T-Lymphoblastic Leukemia/Lymphoma	T-cell		-0.0936793
ACH-000338				Non-melanoma cell line	SR786	Lymphoid	Mature T and NK Neoplasms	Anaplastic Large-Cell Lymphoma ALK Positive	T-cell ALCL		-0.0927571
ACH-000620				Non-melanoma cell line	JHH1	Liver	Hepatocellular Carcinoma	Hepatocellular Carcinoma			-0.09241
ACH-001709				Non-melanoma cell line	WSUNHL	Lymphoid	Mature B-Cell Neoplasms	Diffuse Large B-Cell Lymphoma, NOS	B-cell		-0.0917181
ACH-002531				Non-melanoma cell line	SNU2535	Lung	Non-Small Cell Lung Cancer	Lung Adenocarcinoma			-0.0914336
ACH-000359				Non-melanoma cell line	MG63	Bone	Osteosarcoma	Osteosarcoma			-0.0904953
ACH-001765				Non-melanoma cell line	RH4	Soft Tissue	Rhabdomyosarcoma	Alveolar Rhabdomyosarcoma	Alveolar		-0.0900458
ACH-000341				Non-melanoma cell line	SKNFI	Peripheral Nervous System	Neuroblastoma	Neuroblastoma			-0.0898178
ACH-002024				Non-melanoma cell line	ECC4	Bowel	Colorectal Adenocarcinoma	Rectal Adenocarcinoma			-0.0895949
ACH-002214				Non-melanoma cell line	BC1	Lymphoid	Mature B-Cell Neoplasms	Primary Effusion Lymphoma	B-cell Primary Effusion		-0.0887431
ACH-001513				Non-melanoma cell line	HCA1	Cervix	Cervical Adenocarcinoma	Endocervical Adenocarcinoma	Endocervical		-0.0880244
ACH-000866	c.59_60delCA	c.(58-60)acafs	p.T20fs	Non-melanoma cell line	NCIH1048	Lung	Lung Neuroendocrine Tumor	Small Cell Lung Cancer			-0.0877398
ACH-000880				Non-melanoma cell line	AGS	Esophagus/Stomach	Esophagogastric Adenocarcinoma	Stomach Adenocarcinoma			-0.0869826
ACH-000086				Non-melanoma cell line	ACCMESO1	Pleura	Pleural Mesothelioma	Pleural Mesothelioma, Epithelioid Type			-0.0869701
ACH-001194				Non-melanoma cell line	SKRC31	Kidney	Renal Cell Carcinoma	Renal Cell Carcinoma			-0.0866351
ACH-001736				Non-melanoma cell line	HB1119	Lymphoid	B-Lymphoblastic Leukemia/Lymphoma	B-Lymphoblastic Leukemia/Lymphoma	B-cell		-0.0866075
ACH-000143				Non-melanoma cell line	HCC2429	Lung	Non-Small Cell Lung Cancer	Non-Small Cell Lung Cancer			-0.0864029
ACH-000475				Non-melanoma cell line	HUH1	Liver	Hepatocellular Carcinoma	Hepatocellular Carcinoma	HBs Antigen Carrier		-0.0863995
ACH-000747				Non-melanoma cell line	NCIH1703	Lung	Non-Small Cell Lung Cancer	Lung Squamous Cell Carcinoma	NSCLC Squamous		-0.085664
ACH-000660				Non-melanoma cell line	SUDHL5	Lymphoid	Mature B-Cell Neoplasms	Diffuse Large B-Cell Lymphoma, NOS	DLBCL		-0.0853428
ACH-000396				Non-melanoma cell line	J82	Bladder/Urinary Tract	Bladder Urothelial Carcinoma	Bladder Urothelial Carcinoma	Bladder Transitional Cell		-0.0848512
ACH-001163				Non-melanoma cell line	CCLFPEDS0001T	Kidney	Renal Cell Carcinoma	Renal Medullary Carcinoma	Renal Medullary Carcinoma		-0.0847776
ACH-001991				Non-melanoma cell line	NZOV9	Ovary/Fallopian Tube	Ovarian Epithelial Tumor	Endometrioid Ovarian Cancer	Endometrioid		-0.0846194
ACH-002044				Non-melanoma cell line	HSQ89	Head and Neck	Head and Neck Squamous Cell Carcinoma	Sinonasal Squamous Cell Carcinoma	Sinus		-0.0845093
ACH-000138				Non-melanoma cell line	CFPAC1	Pancreas	Pancreatic Adenocarcinoma	Pancreatic Adenocarcinoma	Exocrine Adenocarcinoma		-0.0844621
ACH-000047				Non-melanoma cell line	GCIY	Esophagus/Stomach	Esophagogastric Adenocarcinoma	Stomach Adenocarcinoma			-0.0843845
ACH-000785				Non-melanoma cell line	NCIH2126	Lung	Non-Small Cell Lung Cancer	Lung Adenocarcinoma	NSCLC Adenocarcinoma		-0.0842907
ACH-000697				Non-melanoma cell line	A3KAW	Lymphoid	Mature B-Cell Neoplasms	Diffuse Large B-Cell Lymphoma, NOS	DLBCL		-0.0837759
ACH-000787				Non-melanoma cell line	LXF289	Lung	Non-Small Cell Lung Cancer	Lung Adenocarcinoma	NSCLC Adenocarcinoma		-0.0833226
ACH-002659				Non-melanoma cell line	JVE127	Bowel	Colorectal Adenocarcinoma	Mucinous Adenocarcinoma of the Colon and Rectum			-0.0831289
ACH-000459				Non-melanoma cell line	TUHR10TKB	Kidney	Renal Cell Carcinoma	Renal Clear Cell Carcinoma			-0.0830829
ACH-001347				Non-melanoma cell line	H157	Head and Neck	Head and Neck Squamous Cell Carcinoma	Oral Cavity Squamous Cell Carcinoma	Buccal Mucosa		-0.0830473
ACH-001329				Non-melanoma cell line	ANGMCSS	CNS/Brain	Diffuse Glioma	Glioblastoma	Glioblastoma		-0.0828415
ACH-000427				Non-melanoma cell line	NCIN87	Esophagus/Stomach	Esophagogastric Adenocarcinoma	Tubular Stomach Adenocarcinoma	Tubular		-0.0825793
ACH-002048				Non-melanoma cell line	RMSYM	Soft Tissue	Rhabdomyosarcoma	Embryonal Rhabdomyosarcoma	Embryonal		-0.0821005
ACH-000302				Non-melanoma cell line	SNU1077	Uterus	Endometrial Carcinoma	Uterine Carcinosarcoma/Uterine Malignant Mixed Mullerian Tumor			-0.0813621
ACH-002204				Non-melanoma cell line	UCH2	Bone	Chordoma	Chordoma	Chordoma Sacral		-0.0812514
ACH-001669				Non-melanoma cell line	TANOUE	Lymphoid	B-Lymphoblastic Leukemia/Lymphoma	B-Lymphoblastic Leukemia/Lymphoma	B-cell		-0.0811146
ACH-000809				Non-melanoma cell line	KYSE410	Esophagus/Stomach	Esophageal Squamous Cell Carcinoma	Esophageal Squamous Cell Carcinoma			-0.0810474
ACH-000489				Non-melanoma cell line	SW1116	Bowel	Colorectal Adenocarcinoma	Colon Adenocarcinoma			-0.0804856
ACH-002269				Non-melanoma cell line	LNZTA3WT4	CNS/Brain	Diffuse Glioma	Astrocytoma	Astrocytoma		-0.0804274
ACH-000775				Non-melanoma cell line	NCIH727	Lung	Lung Neuroendocrine Tumor	Lung Carcinoid			-0.0803477
ACH-000548				Non-melanoma cell line	BHY	Head and Neck	Head and Neck Squamous Cell Carcinoma	Oral Cavity Squamous Cell Carcinoma	Oral		-0.0800784
ACH-000649				Non-melanoma cell line	786O	Kidney	Renal Cell Carcinoma	Renal Clear Cell Carcinoma	Clear Cell		-0.0797826
ACH-002140				Non-melanoma cell line	HEY	Ovary/Fallopian Tube	Ovarian Epithelial Tumor	High-Grade Serous Ovarian Cancer	High Grade Serous		-0.0794826
ACH-000004				Non-melanoma cell line	HEL	Myeloid	Acute Myeloid Leukemia	Acute Myeloid Leukemia	M6		-0.0789738
ACH-000414				Non-melanoma cell line	NCIH1944	Lung	Non-Small Cell Lung Cancer	Lung Adenocarcinoma	NSCLC Adenocarcinoma		-0.0783614
ACH-001547				Non-melanoma cell line	LO68	Pleura	Pleural Mesothelioma	Pleural Mesothelioma, Epithelioid Type			-0.0783218
ACH-002693				Non-melanoma cell line	S462	Peripheral Nervous System	Nerve Sheath Tumor	Malignant Peripheral Nerve Sheath Tumor		NF1	-0.0774391
ACH-000355				Non-melanoma cell line	NCIH82	Lung	Lung Neuroendocrine Tumor	Small Cell Lung Cancer			-0.0772863
ACH-000420				Non-melanoma cell line	SNU449	Liver	Hepatocellular Carcinoma	Hepatocellular Carcinoma			-0.0771905
ACH-000362				Non-melanoma cell line	MOLM13	Myeloid	Acute Myeloid Leukemia	Acute Myeloid Leukemia			-0.0771322
ACH-000366				Non-melanoma cell line	SKNDZ	Peripheral Nervous System	Neuroblastoma	Neuroblastoma		MYCN Amp	-0.0766967
ACH-000546				Non-melanoma cell line	HSC4	Head and Neck	Head and Neck Squamous Cell Carcinoma	Oral Cavity Squamous Cell Carcinoma			-0.0762265
ACH-001278				Non-melanoma cell line	BIN67	Ovary/Fallopian Tube	Ovarian Epithelial Tumor	Small Cell Carcinoma of the Ovary			-0.0754471
ACH-000872				Non-melanoma cell line	HCC515	Lung	Non-Small Cell Lung Cancer	Lung Adenocarcinoma	NSCLC Adenocarcinoma		-0.0753882
ACH-002026				Non-melanoma cell line	HHUA	Uterus	Endometrial Carcinoma	Endometrial Carcinoma			-0.074173
ACH-000263				Non-melanoma cell line	KASUMI1	Myeloid	Acute Myeloid Leukemia	Acute Myeloid Leukemia	M2		-0.0741072
ACH-000764				Non-melanoma cell line	SH10TC	Esophagus/Stomach	Esophagogastric Adenocarcinoma	Mucinous Stomach Adenocarcinoma	Mucinous		-0.0739237
ACH-002160				Non-melanoma cell line	MCIXC	Bone	Ewing Sarcoma	Ewing Sarcoma			-0.0737092
ACH-000473				Non-melanoma cell line	RT112	Bladder/Urinary Tract	Bladder Urothelial Carcinoma	Bladder Urothelial Carcinoma	Bladder Transitional Cell		-0.0733674
ACH-001628				Non-melanoma cell line	PEA1	Ovary/Fallopian Tube	Ovarian Epithelial Tumor	High-Grade Serous Ovarian Cancer			-0.0733177
ACH-001340				Non-melanoma cell line	COV413A	Ovary/Fallopian Tube	Ovarian Epithelial Tumor	Serous Ovarian Cancer			-0.0724859
ACH-000695				Non-melanoma cell line	CORL47	Lung	Lung Neuroendocrine Tumor	Small Cell Lung Cancer			-0.0719987
ACH-000259				Non-melanoma cell line	KELLY	Peripheral Nervous System	Neuroblastoma	Neuroblastoma		MYCN Amp	-0.0718587
ACH-001388				Non-melanoma cell line	SUM102PT	Breast	Invasive Breast Carcinoma	Breast Invasive Ductal Carcinoma	ERneg HER2neg	Basal	-0.0717818
ACH-000198				Non-melanoma cell line	EOL1	Myeloid	Myeloproliferative Neoplasms	Chronic Eosinophilic Leukemia, NOS	M5		-0.0713289
ACH-000549				Non-melanoma cell line	SNU1076	Head and Neck	Head and Neck Squamous Cell Carcinoma	Larynx Squamous Cell Carcinoma	Laryngeal		-0.0711318
ACH-000953				Non-melanoma cell line	SUPT1	Lymphoid	T-Lymphoblastic Leukemia/Lymphoma	T-Lymphoblastic Leukemia/Lymphoma	T-cell		-0.0700992
ACH-001997				Non-melanoma cell line	ECC2	Biliary Tract	Intraductal Papillary Neoplasm of the Bile Duct	Extrahepatic Cholangiocarcinoma	Extrahepatic		-0.0698872
ACH-002523				Non-melanoma cell line	SNU739	Liver	Hepatocellular Carcinoma	Hepatocellular Carcinoma			-0.0696295
ACH-000226				Non-melanoma cell line	SUPM2	Lymphoid	Mature T and NK Neoplasms	Anaplastic Large-Cell Lymphoma ALK Positive	T-cell ALCL		-0.0694761
ACH-000527				Non-melanoma cell line	OVISE	Ovary/Fallopian Tube	Ovarian Epithelial Tumor	Clear Cell Ovarian Cancer	Clear Cell		-0.0693935
ACH-002535				Non-melanoma cell line	SNU254	Bowel	Colorectal Adenocarcinoma	Rectal Adenocarcinoma			-0.0690255
ACH-000200				Non-melanoma cell line	NMCG1	CNS/Brain	Diffuse Glioma	Glioblastoma	Glioblastoma		-0.0684546
ACH-000463				Non-melanoma cell line	NCIH460	Lung	Non-Small Cell Lung Cancer	Large Cell Lung Carcinoma	NSCLC Large Cell		-0.0684034
ACH-001664				Non-melanoma cell line	SNU638	Esophagus/Stomach	Esophagogastric Adenocarcinoma	Stomach Adenocarcinoma			-0.0674876
ACH-000824				Non-melanoma cell line	KYSE510	Esophagus/Stomach	Esophageal Squamous Cell Carcinoma	Esophageal Squamous Cell Carcinoma			-0.067424
ACH-001111				Non-melanoma cell line	L82	Lymphoid	Mature T and NK Neoplasms	Anaplastic Large-Cell Lymphoma ALK Positive	T-cell		-0.0671795
ACH-002025				Non-melanoma cell line	TT1TKB	Bowel	Colorectal Adenocarcinoma	Rectal Adenocarcinoma			-0.0666523
ACH-000307				Non-melanoma cell line	PK1	Pancreas	Pancreatic Adenocarcinoma	Pancreatic Adenocarcinoma	Exocrine Adenocarcinoma		-0.0662318
ACH-000688				Non-melanoma cell line	OV7	Ovary/Fallopian Tube	Ovarian Epithelial Tumor	Mixed Ovarian Carcinoma	Mixed Serous Clear Cell		-0.0657958
ACH-000753				Non-melanoma cell line	JMSU1	Bladder/Urinary Tract	Bladder Urothelial Carcinoma	Bladder Urothelial Carcinoma			-0.0655655
ACH-000361				Non-melanoma cell line	SKHEP1	Liver	Hepatocellular Carcinoma	Hepatocellular Carcinoma			-0.0654645
ACH-000258				Non-melanoma cell line	DU4475	Breast	Invasive Breast Carcinoma	Invasive Breast Carcinoma	ERneg HER2neg	Luminal HER2 Amp	-0.065333
ACH-001459				Non-melanoma cell line	C80	Bowel	Colorectal Adenocarcinoma	Rectal Adenocarcinoma			-0.0648069
ACH-000318				Non-melanoma cell line	TE10	Esophagus/Stomach	Esophageal Squamous Cell Carcinoma	Esophageal Squamous Cell Carcinoma			-0.0645603
ACH-002471				Non-melanoma cell line	OS052	Bone	Osteosarcoma	Osteosarcoma			-0.0639657
ACH-001151				Non-melanoma cell line	OVCAR5	Ovary/Fallopian Tube	Ovarian Epithelial Tumor	High-Grade Serous Ovarian Cancer	High Grade Serous		-0.0635675
ACH-000960				Non-melanoma cell line	REH	Lymphoid	B-Lymphoblastic Leukemia/Lymphoma	B-Lymphoblastic Leukemia/Lymphoma	B-cell		-0.063305
ACH-002401				Non-melanoma cell line	21MT2	Breast	Invasive Breast Carcinoma	Breast Invasive Ductal Carcinoma			-0.063199
ACH-000305				Non-melanoma cell line	ECGI10	Esophagus/Stomach	Esophageal Squamous Cell Carcinoma	Esophageal Squamous Cell Carcinoma			-0.0628101
ACH-001031				Non-melanoma cell line	CHLA266	CNS/Brain	Embryonal Tumor	Atypical Teratoid/Rhabdoid Tumor			-0.0627644
ACH-000029				Non-melanoma cell line	HCC827GR5	Lung	Non-Small Cell Lung Cancer	Lung Adenocarcinoma	NSCLC Adenocarcinoma		-0.0619174
ACH-001275				Non-melanoma cell line	SYO1	Soft Tissue	Synovial Sarcoma	Synovial Sarcoma			-0.0618253
ACH-001392				Non-melanoma cell line	SUM185PE	Breast	Invasive Breast Carcinoma	Invasive Breast Carcinoma	ERneg HER2neg	Luminal	-0.0609748
ACH-000839				Non-melanoma cell line	SCABER	Bladder/Urinary Tract	Bladder Squamous Cell Carcinoma	Bladder Squamous Cell Carcinoma	Bladder Squamous		-0.0609665
ACH-001532				Non-melanoma cell line	JMURTK2	Kidney	Rhabdoid Cancer	Rhabdoid Cancer			-0.0607704
ACH-000762				Non-melanoma cell line	YD38	Head and Neck	Head and Neck Squamous Cell Carcinoma	Head and Neck Squamous Cell Carcinoma			-0.0606408
ACH-000406				Non-melanoma cell line	U937	Myeloid	Acute Myeloid Leukemia	Acute Myeloid Leukemia			-0.0601164
ACH-000168				Non-melanoma cell line	NOMO1	Myeloid	Acute Myeloid Leukemia	Acute Monoblastic/Monocytic Leukemia	M5		-0.058779
ACH-000222				Non-melanoma cell line	ASPC1	Pancreas	Pancreatic Adenocarcinoma	Pancreatic Adenocarcinoma	Exocrine Adenocarcinoma		-0.0585504
ACH-001414				Non-melanoma cell line	UMUC6	Bladder/Urinary Tract	Bladder Urothelial Carcinoma	Bladder Urothelial Carcinoma	Bladder Transitional Cell		-0.0572246
ACH-000397				Non-melanoma cell line	TEN	Uterus	Endometrial Carcinoma	Uterine Clear Cell Carcinoma			-0.0566336
ACH-001197				Non-melanoma cell line	SMZ1	Lymphoid	Non-Hodgkin Lymphoma	Mature T and NK Neoplasms			-0.0558688
ACH-001099				Non-melanoma cell line	KD	Soft Tissue	Rhabdoid Cancer	Extrarenal Rhabdoid Cancer			-0.0553648
ACH-000487				Non-melanoma cell line	F36P	Myeloid	Myelodysplastic Syndromes	Myelodysplastic Syndromes	M6		-0.0552614
ACH-001701				Non-melanoma cell line	UPCISCC200	Head and Neck	Head and Neck Squamous Cell Carcinoma	Oral Cavity Squamous Cell Carcinoma			-0.0532563
ACH-000920				Non-melanoma cell line	CMLT1	Myeloid	Myeloproliferative Neoplasms	Chronic Myeloid Leukemia, BCR-ABL1+	Blast Crisis	BCR-ABL1 positive	-0.0529232
ACH-002650				Non-melanoma cell line	ETCC016	Lung	Non-Small Cell Lung Cancer	Lung Adenocarcinoma	NSCLC Adenocarcinoma		-0.051895
ACH-000496				Non-melanoma cell line	NCIH1792	Lung	Non-Small Cell Lung Cancer	Lung Adenocarcinoma	NSCLC Adenocarcinoma		-0.0511257
ACH-001280				Non-melanoma cell line	SCS214	Soft Tissue	Synovial Sarcoma	Synovial Sarcoma			-0.0510498
ACH-000607				Non-melanoma cell line	KYM1	Soft Tissue	Rhabdomyosarcoma	Embryonal Rhabdomyosarcoma			-0.0500992
ACH-000823				Non-melanoma cell line	KYSE140	Esophagus/Stomach	Esophageal Squamous Cell Carcinoma	Esophageal Squamous Cell Carcinoma			-0.0496506
ACH-000421				Non-melanoma cell line	SW837	Bowel	Colorectal Adenocarcinoma	Rectal Adenocarcinoma			-0.0496167
ACH-000470				Non-melanoma cell line	SW1463	Bowel	Colorectal Adenocarcinoma	Rectal Adenocarcinoma			-0.0483718
ACH-000668				Non-melanoma cell line	HCC70	Breast	Invasive Breast Carcinoma	Breast Invasive Ductal Carcinoma	ERneg HER2neg	Basal A	-0.0469167
ACH-000350				Non-melanoma cell line	COLO678	Bowel	Colorectal Adenocarcinoma	Colon Adenocarcinoma			-0.0465264
ACH-001344				Non-melanoma cell line	GIMEN	Peripheral Nervous System	Neuroblastoma	Neuroblastoma			-0.0461604
ACH-001394				Non-melanoma cell line	SUM229PE	Breast	Invasive Breast Carcinoma	Invasive Breast Carcinoma	ERneg HER2neg	Basal	-0.0460661
ACH-001510				Non-melanoma cell line	H376	Head and Neck	Head and Neck Squamous Cell Carcinoma	Oral Cavity Squamous Cell Carcinoma	Oral		-0.0459429
ACH-001683				Non-melanoma cell line	UACC3133	Breast	Invasive Breast Carcinoma	Breast Invasive Lobular Carcinoma	ERpos HER2pos		-0.0458832
ACH-003012				Non-melanoma cell line	A549CRAFKD	Lung	Non-Small Cell Lung Cancer	Lung Adenocarcinoma			-0.0455709
ACH-000860				Non-melanoma cell line	NCIH358	Lung	Non-Small Cell Lung Cancer	Lung Adenocarcinoma	NSCLC Adenocarcinoma		-0.0451442
ACH-001794				Non-melanoma cell line	93T449	Soft Tissue	Liposarcoma	Well-Differentiated Liposarcoma	WDLPS		-0.0436307
ACH-001528				Non-melanoma cell line	IHH4	Thyroid	Well-Differentiated Thyroid Cancer	Papillary Thyroid Cancer	Papillary		-0.0435693
ACH-000945				Non-melanoma cell line	NCIH650	Lung	Non-Small Cell Lung Cancer	Lung Adenocarcinoma	NSCLC Adenocarcinoma		-0.0418828
ACH-000597				Non-melanoma cell line	TTC709	Soft Tissue	Rhabdoid Cancer	Extrarenal Rhabdoid Cancer			-0.0413372
ACH-000980	c.475C>T	c.(475-477)Ctg>Ttg	p.L159L	Non-melanoma cell line	NCIH1155	Lung	Non-Small Cell Lung Cancer	Large Cell Lung Carcinoma	NSCLC Large Cell		-0.0392963
ACH-000048				Non-melanoma cell line	TOV112D	Ovary/Fallopian Tube	Ovarian Epithelial Tumor	Endometrioid Ovarian Cancer	Endometrioid		-0.0384712
ACH-000085				Non-melanoma cell line	T3M4	Pancreas	Pancreatic Adenocarcinoma	Pancreatic Adenocarcinoma	Exocrine Adenocarcinoma		-0.0380839
ACH-000115				Non-melanoma cell line	VCAP	Prostate	Prostate Adenocarcinoma	Prostate Adenocarcinoma			-0.0379057
ACH-001639				Non-melanoma cell line	ROS50	Lymphoid	Mature B-Cell Neoplasms	Diffuse Large B-Cell Lymphoma, NOS	B-cell		-0.037665
ACH-000863				Non-melanoma cell line	DBTRG05MG	CNS/Brain	Diffuse Glioma	Glioblastoma	Glioblastoma		-0.0373525
ACH-000007				Non-melanoma cell line	LS513	Bowel	Colorectal Adenocarcinoma	Colon Adenocarcinoma			-0.036685
ACH-001065				Non-melanoma cell line	EVSAT	Breast	Invasive Breast Carcinoma	Breast Invasive Lobular Carcinoma			-0.0363825
ACH-002045				Non-melanoma cell line	HO1U1	Head and Neck	Head and Neck Squamous Cell Carcinoma	Oral Cavity Squamous Cell Carcinoma	Oral		-0.0362695
ACH-000791				Non-melanoma cell line	RERFLCAD1	Lung	Non-Small Cell Lung Cancer	Lung Adenocarcinoma	NSCLC Adenocarcinoma		-0.0360902
ACH-001096				Non-melanoma cell line	JR	Soft Tissue	Rhabdomyosarcoma	Alveolar Rhabdomyosarcoma			-0.0359898
ACH-000272				Non-melanoma cell line	SLR24	Kidney	Renal Cell Carcinoma	Renal Clear Cell Carcinoma			-0.0344056
ACH-000800				Non-melanoma cell line	NCIH446	Lung	Lung Neuroendocrine Tumor	Small Cell Lung Cancer			-0.0339032
ACH-000979				Non-melanoma cell line	DU145	Prostate	Prostate Adenocarcinoma	Prostate Adenocarcinoma			-0.0335927
ACH-000445				Non-melanoma cell line	KNS60	CNS/Brain	Diffuse Glioma	Glioblastoma	Glioblastoma		-0.0330164
ACH-001711				Non-melanoma cell line	PFSK1	CNS/Brain	Embryonal Tumor	Primitive Neuroectodermal Tumor			-0.0325869
ACH-000965				Non-melanoma cell line	RL952	Uterus	Endometrial Carcinoma	Uterine Adenosquamous Carcinoma			-0.0318844
ACH-001270				Non-melanoma cell line	127399	Soft Tissue	Synovial Sarcoma	Synovial Sarcoma			-0.0318576
ACH-002647				Non-melanoma cell line	CCC5	Biliary Tract	Intraductal Papillary Neoplasm of the Bile Duct	Cholangiocarcinoma			-0.0318512
ACH-000983				Non-melanoma cell line	KCL22	Myeloid	Myeloproliferative Neoplasms	Chronic Myeloid Leukemia, BCR-ABL1+	Blast Crisis	BCR-ABL1 positive	-0.0314742
ACH-001408				Non-melanoma cell line	UMUC14	Bladder/Urinary Tract	Urethral Cancer	Urethral Urothelial Carcinoma	Bladder Transitional Cell		-0.0277242
ACH-000461				Non-melanoma cell line	SNU1196	Biliary Tract	Intraductal Papillary Neoplasm of the Bile Duct	Extrahepatic Cholangiocarcinoma	Extrahepatic		-0.0271159
ACH-000593				Non-melanoma cell line	BC3C	Bladder/Urinary Tract	Bladder Urothelial Carcinoma	Bladder Urothelial Carcinoma	Bladder Transitional Cell		-0.0271052
ACH-000096				Non-melanoma cell line	G401	Kidney	Rhabdoid Cancer	Rhabdoid Cancer			-0.0268014
ACH-000807				Non-melanoma cell line	SNU738	CNS/Brain	Diffuse Glioma	Oligodendroglioma	Oligodendroglioma		-0.0265055
ACH-002230				Non-melanoma cell line	D542MG	CNS/Brain	Diffuse Glioma	Glioblastoma	Glioblastoma		-0.0263347
ACH-000638				Non-melanoma cell line	NCIH441	Lung	Non-Small Cell Lung Cancer	Lung Adenocarcinoma	NSCLC Adenocarcinoma		-0.0261888
ACH-000100				Non-melanoma cell line	RH41	Soft Tissue	Rhabdomyosarcoma	Alveolar Rhabdomyosarcoma	Alveolar		-0.0255255
ACH-000562				Non-melanoma cell line	HCC78	Lung	Non-Small Cell Lung Cancer	Lung Adenocarcinoma	NSCLC Adenocarcinoma		-0.0251967
ACH-001624				Non-melanoma cell line	ONDA9	CNS/Brain	Diffuse Glioma	Glioblastoma	Glioblastoma		-0.0250609
ACH-001820				Non-melanoma cell line	COLO824	Breast	Breast Neoplasm, NOS	Breast Neoplasm, NOS			-0.0243181
ACH-001098				Non-melanoma cell line	KCIMOH1	Pancreas	Pancreatic Adenocarcinoma	Pancreatic Adenocarcinoma	Exocrine Adenocarcinoma		-0.0230009
ACH-002265				Non-melanoma cell line	LB771HNC	Head and Neck	Head and Neck Squamous Cell Carcinoma	Head and Neck Squamous Cell Carcinoma			-0.0229872
ACH-000484				Non-melanoma cell line	VMRCRCW	Kidney	Renal Cell Carcinoma	Renal Cell Carcinoma			-0.0223714
ACH-001634				Non-melanoma cell line	PGA1	Lymphoid	Mature B-Cell Neoplasms	Chronic Lymphocytic Leukemia/Small Lymphocytic Lymphoma	B-cell		-0.0220189
ACH-000160				Non-melanoma cell line	BT12	CNS/Brain	Embryonal Tumor	Atypical Teratoid/Rhabdoid Tumor			-0.0216291
ACH-000045				Non-melanoma cell line	MV411	Myeloid	Acute Myeloid Leukemia	Acute Myeloid Leukemia			-0.0213028
ACH-001796				Non-melanoma cell line	95T1000	Soft Tissue	Liposarcoma	Well-Differentiated Liposarcoma	WDLPS		-0.0202939
ACH-000011				Non-melanoma cell line	253J	Bladder/Urinary Tract	Bladder Urothelial Carcinoma	Bladder Urothelial Carcinoma			-0.0195425
ACH-000202				Non-melanoma cell line	COLO320	Bowel	Colorectal Adenocarcinoma	Colon Adenocarcinoma			-0.0194291
ACH-000672				Non-melanoma cell line	IALM	Lung	Non-Small Cell Lung Cancer	Large Cell Lung Carcinoma	NSCLC Large Cell		-0.0174529
ACH-000052				Non-melanoma cell line	A673	Bone	Ewing Sarcoma	Ewing Sarcoma		EWS_FLI	-0.0171166
ACH-000533	c.570A>G	c.(568-570)taA>taG	p.*190*	Non-melanoma cell line	NCIH2004RT	Kidney	Rhabdoid Cancer	Rhabdoid Cancer			-0.0171159
ACH-000095				Non-melanoma cell line	D341Med	CNS/Brain	Embryonal Tumor	Medulloblastoma	Med Group 3	MYC Amp	-0.0161303
ACH-000485				Non-melanoma cell line	GSU	Esophagus/Stomach	Esophagogastric Adenocarcinoma	Stomach Adenocarcinoma			-0.0149981
ACH-001656				Non-melanoma cell line	SKNO1	Myeloid	Acute Myeloid Leukemia	AML with Maturation			-0.0140901
ACH-001389				Non-melanoma cell line	SUM1315MO2	Breast	Invasive Breast Carcinoma	Breast Invasive Ductal Carcinoma	ERneg HER2neg	Basal	-0.0130859
ACH-000326				Non-melanoma cell line	JURLMK1	Myeloid	Myeloproliferative Neoplasms	Chronic Myeloid Leukemia, BCR-ABL1+	Blast Crisis	BCR-ABL1 positive	-0.012714
ACH-001063				Non-melanoma cell line	DOV13	Ovary/Fallopian Tube	Ovarian Epithelial Tumor	Serous Ovarian Cancer			-0.0124864
ACH-000719				Non-melanoma cell line	RMGI	Ovary/Fallopian Tube	Ovarian Epithelial Tumor	Clear Cell Ovarian Cancer	Clear Cell		-0.01216
ACH-000993	c.484G>T	c.(484-486)Gaa>Taa	p.E162*	Non-melanoma cell line	JHUEM7	Uterus	Endometrial Carcinoma	Endometrial Carcinoma			-0.0105226
ACH-000910				Non-melanoma cell line	MDAMB453	Breast	Invasive Breast Carcinoma	Invasive Breast Carcinoma	ERneg HER2neg	HER2 Amp	-0.0103655
ACH-000247				Non-melanoma cell line	OCUM1	Esophagus/Stomach	Esophagogastric Adenocarcinoma	Diffuse Type Stomach Adenocarcinoma	Diffuse Gastric		-0.00939943
ACH-000367				Non-melanoma cell line	NCIH226	Pleura	Pleural Mesothelioma	Pleural Mesothelioma, Epithelioid Type	NSCLC Squamous		-0.00754519
ACH-001791				Non-melanoma cell line	LPS6	Soft Tissue	Liposarcoma	Liposarcoma			-0.00427437
ACH-001548				Non-melanoma cell line	LS	Peripheral Nervous System	Neuroblastoma	Neuroblastoma			-0.00170583
ACH-001863				Non-melanoma cell line	TKKK	Biliary Tract	Intraductal Papillary Neoplasm of the Bile Duct	Intrahepatic Cholangiocarcinoma	Intrahepatic		-0.00167787
ACH-000499				Non-melanoma cell line	EW8	Bone	Ewing Sarcoma	Ewing Sarcoma		EWS_FLI	-0.000572783
ACH-000149	c.181C>A	c.(181-183)Caa>Aaa	p.Q61K	Non-melanoma cell line	SKNSH	Peripheral Nervous System	Neuroblastoma	Neuroblastoma			-0.000460579
ACH-000368				Non-melanoma cell line	SNU1105	CNS/Brain	Diffuse Glioma	Glioblastoma	Glioblastoma		-0.000447406
ACH-000848				Non-melanoma cell line	JHH7	Liver	Hepatocellular Carcinoma	Hepatocellular Carcinoma			0.000395172
ACH-000426				Non-melanoma cell line	KMS20	Lymphoid	Mature B-Cell Neoplasms	Plasma Cell Myeloma			0.00134742
ACH-000630				Non-melanoma cell line	YD8	Head and Neck	Head and Neck Squamous Cell Carcinoma	Oral Cavity Squamous Cell Carcinoma	Tongue		0.00188561
ACH-001737				Non-melanoma cell line	CTV1DM	Lymphoid	Mature T and NK Neoplasms	Adult T-Cell Leukemia/Lymphoma	T-cell		0.00230318
ACH-000856				Non-melanoma cell line	CAL51	Breast	Invasive Breast Carcinoma	Invasive Breast Carcinoma	ERneg HER2neg	Basal B	0.00426741
ACH-001536				Non-melanoma cell line	KKU100	Biliary Tract	Intraductal Papillary Neoplasm of the Bile Duct	Extrahepatic Cholangiocarcinoma	Extrahepatic		0.00516898
ACH-001398				Non-melanoma cell line	SW156	Kidney	Renal Cell Carcinoma	Renal Cell Carcinoma			0.00541419
ACH-000464				Non-melanoma cell line	CAS1	CNS/Brain	Diffuse Glioma	Glioblastoma	Glioblastoma		0.00598557
ACH-000599				Non-melanoma cell line	PATU8902	Pancreas	Pancreatic Adenocarcinoma	Pancreatic Adenocarcinoma	Exocrine Adenocarcinoma		0.00614296
ACH-001856				Non-melanoma cell line	RBE	Biliary Tract	Intraductal Papillary Neoplasm of the Bile Duct	Intrahepatic Cholangiocarcinoma	Intrahepatic		0.00890768
ACH-001126				Non-melanoma cell line	MOGGUVW	CNS/Brain	Diffuse Glioma	Anaplastic Astrocytoma			0.0104913
ACH-000375				Non-melanoma cell line	G402	Kidney	Renal Cell Carcinoma	Renal Cell Carcinoma			0.0121187
ACH-000912				Non-melanoma cell line	NCIH2286	Lung	Lung Neuroendocrine Tumor	Small Cell Lung Cancer			0.016389
ACH-001119				Non-melanoma cell line	MAC2A	Lymphoid	Mature T and NK Neoplasms	Anaplastic Large-Cell Lymphoma ALK Negative	T-cell		0.0164694
ACH-001849				Non-melanoma cell line	ICC9	Biliary Tract	Intraductal Papillary Neoplasm of the Bile Duct	Intrahepatic Cholangiocarcinoma	Intrahepatic		0.0176412
ACH-001300				Non-melanoma cell line	CHLA15	Peripheral Nervous System	Neuroblastoma	Neuroblastoma			0.0180604
ACH-002189				Non-melanoma cell line	RCCFG2	Kidney	Renal Cell Carcinoma	Renal Clear Cell Carcinoma	Clear Cell		0.0197705
ACH-000700				Non-melanoma cell line	NCIH2882	Lung	Non-Small Cell Lung Cancer	Lung Squamous Cell Carcinoma	NSCLC Squamous		0.0221298
ACH-000356				Non-melanoma cell line	MKN45	Esophagus/Stomach	Esophagogastric Adenocarcinoma	Diffuse Type Stomach Adenocarcinoma	Diffuse Gastric		0.0242114
ACH-000151				Non-melanoma cell line	JM1	Lymphoid	B-Lymphoblastic Leukemia/Lymphoma	B-Lymphoblastic Leukemia/Lymphoma	B-cell		0.0249061
ACH-002181				Non-melanoma cell line	OVCA420	Ovary/Fallopian Tube	Ovarian Epithelial Tumor	Serous Ovarian Cancer	Serous		0.029246
ACH-001993				Non-melanoma cell line	NALM16	Lymphoid	B-Lymphoblastic Leukemia/Lymphoma	B-Lymphoblastic Leukemia/Lymphoma	B-cell		0.0306873
ACH-000242				Non-melanoma cell line	RT4	Bladder/Urinary Tract	Bladder Urothelial Carcinoma	Bladder Urothelial Carcinoma	Bladder Transitional Cell		0.0307323
ACH-001212				Non-melanoma cell line	TTC642	Soft Tissue	Rhabdoid Cancer	Extrarenal Rhabdoid Cancer			0.031403
ACH-000570				Non-melanoma cell line	YKG1	CNS/Brain	Diffuse Glioma	Glioblastoma	Glioblastoma		0.0336181
ACH-001430				Non-melanoma cell line	TC138	Bone	Ewing Sarcoma	Ewing Sarcoma		EWS_FLI	0.0351678
ACH-001526				Non-melanoma cell line	HUO9	Bone	Osteosarcoma	Osteosarcoma			0.0361434
ACH-000042				Non-melanoma cell line	PANC0203	Pancreas	Pancreatic Adenocarcinoma	Pancreatic Adenocarcinoma	Exocrine Adenocarcinoma		0.0378543
ACH-001033				Non-melanoma cell line	CHLA57	CNS/Brain	Embryonal Tumor	Primitive Neuroectodermal Tumor			0.0416039
ACH-000172				Non-melanoma cell line	TM87	Soft Tissue	Rhabdoid Cancer	Extrarenal Rhabdoid Cancer			0.041616
ACH-001233				Non-melanoma cell line	VMRCLCD	Lung	Non-Small Cell Lung Cancer	Lung Adenocarcinoma	NSCLC Adenocarcinoma		0.0417796
ACH-001647				Non-melanoma cell line	SHI1	Myeloid	Acute Myeloid Leukemia	Acute Monoblastic/Monocytic Leukemia			0.0440558
ACH-000757				Non-melanoma cell line	A427	Lung	Non-Small Cell Lung Cancer	Lung Adenocarcinoma	NSCLC Adenocarcinoma		0.0446226
ACH-002215				Non-melanoma cell line	BC3	Lymphoid	Mature B-Cell Neoplasms	Primary Effusion Lymphoma	B-cell Primary Effusion		0.0447549
ACH-000885				Non-melanoma cell line	TOV21G	Ovary/Fallopian Tube	Ovarian Epithelial Tumor	Clear Cell Ovarian Cancer	Clear Cell		0.0455607
ACH-000843				Non-melanoma cell line	HARA	Lung	Non-Small Cell Lung Cancer	Lung Squamous Cell Carcinoma	NSCLC Squamous		0.0460176
ACH-000950				Non-melanoma cell line	LOVO	Bowel	Colorectal Adenocarcinoma	Colon Adenocarcinoma		MSI	0.0470034
ACH-000677				Non-melanoma cell line	SW1573	Lung	Non-Small Cell Lung Cancer	Lung Adenocarcinoma	NSCLC Adenocarcinoma		0.0478873
ACH-002485				Non-melanoma cell line	MAVER1	Lymphoid	Mature B-Cell Neoplasms	Mantle Cell Lymphoma	B-cell Mantle Cell		0.0547444
ACH-000381				Non-melanoma cell line	T84	Bowel	Colorectal Adenocarcinoma	Colon Adenocarcinoma			0.0550435
ACH-001368				Non-melanoma cell line	OACM51	Esophagus/Stomach	Esophagogastric Adenocarcinoma	Esophageal Adenocarcinoma			0.056031
ACH-002150				Non-melanoma cell line	LB1047RCC	Kidney	Renal Cell Carcinoma	Renal Cell Carcinoma			0.0565802
ACH-000398				Non-melanoma cell line	RI1	Lymphoid	Mature B-Cell Neoplasms	Activated B-cell Type	B-cell		0.0568137
ACH-002257				Non-melanoma cell line	KINGS1	CNS/Brain	Diffuse Glioma	Anaplastic Astrocytoma	Astrocytoma		0.0631663
ACH-000108				Non-melanoma cell line	KP3	Pancreas	Adenosquamous Carcinoma of the Pancreas	Adenosquamous Carcinoma of the Pancreas	Exocrine Adenosquamous		0.0714373
ACH-000704				Non-melanoma cell line	OAW42	Ovary/Fallopian Tube	Ovarian Epithelial Tumor	Serous Ovarian Cancer			0.0743852
ACH-002105				Non-melanoma cell line	ES4	Bone	Ewing Sarcoma	Ewing Sarcoma			0.0748463
ACH-000195				Non-melanoma cell line	SET2	Myeloid	Acute Myeloid Leukemia	Acute Megakaryoblastic Leukemia			0.0758945
ACH-002278				Non-melanoma cell line	NB10	Peripheral Nervous System	Neuroblastoma	Neuroblastoma			0.0760859
ACH-001539				Non-melanoma cell line	KML1	Lymphoid	Mature B-Cell Neoplasms	Germinal Center B-Cell Type	B-cell		0.0820543
ACH-000749				Non-melanoma cell line	DMS273	Lung	Lung Neuroendocrine Tumor	Small Cell Lung Cancer			0.083238
ACH-000847				Non-melanoma cell line	HGC27	Esophagus/Stomach	Esophagogastric Adenocarcinoma	Stomach Adenocarcinoma			0.0840826
ACH-000098				Non-melanoma cell line	GAMG	CNS/Brain	Diffuse Glioma	Glioblastoma	Glioblastoma		0.0842729
ACH-000517				Non-melanoma cell line	SNU410	Pancreas	Pancreatic Adenocarcinoma	Pancreatic Adenocarcinoma	Exocrine Adenocarcinoma		0.0857809
ACH-001578				Non-melanoma cell line	NCCIT	Testis	Non-Seminomatous Germ Cell Tumor	Embryonal Carcinoma			0.0864686
ACH-000631				Non-melanoma cell line	KS1	CNS/Brain	Diffuse Glioma	Glioblastoma	Astrocytoma		0.0867536
ACH-000192				Non-melanoma cell line	MFE280	Uterus	Endometrial Carcinoma	Endometrial Carcinoma			0.0871513
ACH-000139				Non-melanoma cell line	PANC0327	Pancreas	Pancreatic Adenocarcinoma	Pancreatic Adenocarcinoma	Exocrine Adenocarcinoma		0.0881973
ACH-000481				Non-melanoma cell line	NCIH2170	Lung	Non-Small Cell Lung Cancer	Lung Squamous Cell Carcinoma	NSCLC Squamous		0.0939821
ACH-002463				Non-melanoma cell line	RPE1SS77	Eye	Non-Cancerous	Immortalized Epithelial Cells, Retinal			0.0948557
ACH-002282				Non-melanoma cell line	NB17	Peripheral Nervous System	Neuroblastoma	Neuroblastoma			0.0952861
ACH-002294				Non-melanoma cell line	PCI15A	Head and Neck	Head and Neck Squamous Cell Carcinoma	Hypopharynx Squamous Cell Carcinoma			0.096017
ACH-000602	c.181C>A	c.(181-183)Caa>Aaa	p.Q61K	Non-melanoma cell line	M07E	Myeloid	Acute Myeloid Leukemia	Acute Megakaryoblastic Leukemia	M7		0.0974548
ACH-000262				Non-melanoma cell line	UOK101	Kidney	Renal Cell Carcinoma	Renal Clear Cell Carcinoma			0.0994881
ACH-000849				Non-melanoma cell line	MDAMB468	Breast	Invasive Breast Carcinoma	Invasive Breast Carcinoma	ERneg HER2neg	Basal A	0.104648
ACH-000714				Non-melanoma cell line	KMS11	Lymphoid	Mature B-Cell Neoplasms	Plasma Cell Myeloma			0.107306
ACH-000312				Non-melanoma cell line	SKNBE2	Peripheral Nervous System	Neuroblastoma	Neuroblastoma		MYCN Amp	0.113487
ACH-000782				Non-melanoma cell line	SEM	Lymphoid	B-Lymphoblastic Leukemia/Lymphoma	B-Lymphoblastic Leukemia/Lymphoma	B-cell		0.118432
ACH-000558				Non-melanoma cell line	A172	CNS/Brain	Diffuse Glioma	Glioblastoma	Glioblastoma		0.130512
ACH-000656				Non-melanoma cell line	SUDHL8	Lymphoid	Mature B-Cell Neoplasms	Diffuse Large B-Cell Lymphoma, NOS	DLBCL		0.133451
ACH-001557				Non-melanoma cell line	MERO41	Pleura	Pleural Mesothelioma	Pleural Mesothelioma, Epithelioid Type			0.13726
ACH-000736				Non-melanoma cell line	SNU601	Esophagus/Stomach	Esophagogastric Adenocarcinoma	Signet Ring Cell Carcinoma of the Stomach	Signet Ring Cell		0.144016
ACH-000515				Non-melanoma cell line	HCC33	Lung	Lung Neuroendocrine Tumor	Small Cell Lung Cancer			0.154096
ACH-002106				Non-melanoma cell line	ES5	Bone	Ewing Sarcoma	Ewing Sarcoma			0.157976
ACH-000060				Non-melanoma cell line	PANC1005	Pancreas	Pancreatic Adenocarcinoma	Pancreatic Adenocarcinoma	Exocrine Adenocarcinoma		0.166699
ACH-000268				Non-melanoma cell line	SNU245	Biliary Tract	Intraductal Papillary Neoplasm of the Bile Duct	Extrahepatic Cholangiocarcinoma	Extrahepatic		0.170024
ACH-000591				Non-melanoma cell line	LN235	CNS/Brain	Diffuse Glioma	Astrocytoma	Astrocytoma		0.170273
ACH-002183				Non-melanoma cell line	OVMIU	Ovary/Fallopian Tube	Ovarian Epithelial Tumor	High-Grade Serous Ovarian Cancer	High Grade Serous		0.174721
ACH-000532				Non-melanoma cell line	SNU61	Bowel	Colorectal Adenocarcinoma	Rectal Adenocarcinoma			0.177925
ACH-002261				Non-melanoma cell line	KPNYS	Peripheral Nervous System	Neuroblastoma	Neuroblastoma			0.190791
ACH-000389				Non-melanoma cell line	H4	CNS/Brain	Diffuse Glioma	Astrocytoma			0.197987
ACH-001521				Non-melanoma cell line	HKA1	Skin	Cutaneous Squamous Cell Carcinoma	Cutaneous Squamous Cell Carcinoma	Keratoacanthoma		0.207327
ACH-000155				Non-melanoma cell line	SW1990	Pancreas	Pancreatic Adenocarcinoma	Pancreatic Adenocarcinoma	Exocrine Adenocarcinoma		0.212177
ACH-000652				Non-melanoma cell line	SUIT2	Pancreas	Pancreatic Adenocarcinoma	Pancreatic Adenocarcinoma	Exocrine Adenocarcinoma		0.2212
ACH-001379				Non-melanoma cell line	PACADD161	Pancreas	Pancreatic Adenocarcinoma	Pancreatic Adenocarcinoma	Exocrine Adenocarcinoma		0.226755
ACH-001399				Non-melanoma cell line	SW626	Bowel	Colorectal Adenocarcinoma	Colon Adenocarcinoma			0.230257
ACH-002280				Non-melanoma cell line	NB13	Peripheral Nervous System	Neuroblastoma	Neuroblastoma			0.24836
ACH-000763				Non-melanoma cell line	MM1S	Lymphoid	Mature B-Cell Neoplasms	Plasma Cell Myeloma			0.262373
ACH-002156				Non-melanoma cell line	LC1SQ	Lung	Non-Small Cell Lung Cancer	Lung Squamous Cell Carcinoma	NSCLC Squamous		0.268438
ACH-001850				Non-melanoma cell line	G415	Biliary Tract	Intracholecystic Papillary Neoplasm	Gallbladder Adenocarcinoma, NOS			0.276832
ACH-000354				Non-melanoma cell line	CAPAN1	Pancreas	Pancreatic Adenocarcinoma	Pancreatic Adenocarcinoma	Exocrine Adenocarcinoma		0.306951
ACH-000817				Non-melanoma cell line	RPMI8226	Lymphoid	Mature B-Cell Neoplasms	Plasma Cell Myeloma	Plasmacytoma		0.349472
ACH-000722				Non-melanoma cell line	SNUC1	Bowel	Colorectal Adenocarcinoma	Colon Adenocarcinoma			0.377507
ACH-000985				Non-melanoma cell line	LS411N	Bowel	Colorectal Adenocarcinoma	Colon Adenocarcinoma		MSI	0.383332
ACH-000565				Non-melanoma cell line	RCM1	Bowel	Colorectal Adenocarcinoma	Rectal Adenocarcinoma			0.412427
ACH-000103				Non-melanoma cell line	CAOV4	Ovary/Fallopian Tube	Ovarian Epithelial Tumor	High-Grade Serous Ovarian Cancer	High Grade Serous		0.446369

## Sheet: RNAi
depmap_id	cDNA_Change	Codon_Change	Protein_Change	melanoma	cell_line_name	lineage_1	lineage_2	lineage_3	lineage_5	lineage_6	NRAS_dependency
ACH-000423				NRAS WT melanoma cell line	SKMEL3	Skin	Melanoma	Cutaneous Melanoma			-0.118632
ACH-000987				NRAS WT melanoma cell line	MEWO	Skin	Melanoma	Cutaneous Melanoma			-0.106241
ACH-000814				NRAS WT melanoma cell line	HS939T	Skin	Melanoma	Melanoma			-0.0778273
ACH-000615				NRAS WT melanoma cell line	SKMEL28	Skin	Melanoma	Cutaneous Melanoma			-0.0635585
ACH-000799				NRAS WT melanoma cell line	HS695T	Skin	Melanoma	Melanoma	Amelanotic		-0.0608899
ACH-000650				NRAS WT melanoma cell line	IGR37	Skin	Melanoma	Melanoma			-0.0595939
ACH-000404				NRAS WT melanoma cell line	K029AX	Skin	Melanoma	Cutaneous Melanoma			-0.0574822
ACH-001239				NRAS WT melanoma cell line	WM2664	Skin	Melanoma	Melanoma			-0.0516526
ACH-000644				NRAS WT melanoma cell line	COLO829	Skin	Melanoma	Cutaneous Melanoma			-0.0458657
ACH-000450				NRAS WT melanoma cell line	MELHO	Skin	Melanoma	Melanoma			-0.038372
ACH-000827				NRAS WT melanoma cell line	WM793	Skin	Melanoma	Melanoma			-0.0370691
ACH-000401				NRAS WT melanoma cell line	COLO800	Skin	Melanoma	Cutaneous Melanoma			-0.0362109
ACH-000805				NRAS WT melanoma cell line	COLO679	Skin	Melanoma	Cutaneous Melanoma			-0.0266532
ACH-000582				NRAS WT melanoma cell line	COLO741	Skin	Melanoma	Melanoma			-0.0254957
ACH-000750				NRAS WT melanoma cell line	LOXIMVI	Skin	Melanoma	Melanoma			-0.0251711
ACH-000304				NRAS WT melanoma cell line	WM115	Skin	Melanoma	Melanoma			-0.0216845
ACH-000219				NRAS WT melanoma cell line	A375	Skin	Melanoma	Melanoma			-0.0213249
ACH-000579				NRAS WT melanoma cell line	UACC257	Skin	Melanoma	Melanoma			-0.0103314
ACH-000730				NRAS WT melanoma cell line	SKMEL5	Skin	Melanoma	Cutaneous Melanoma			-0.00786611
ACH-000661				NRAS WT melanoma cell line	WM1799	Skin	Melanoma	Melanoma			0.00688779
ACH-000008				NRAS WT melanoma cell line	A101D	Skin	Melanoma	Melanoma			0.00751601
ACH-000788				NRAS WT melanoma cell line	A2058	Skin	Melanoma	Melanoma			0.0165501
ACH-000580				NRAS WT melanoma cell line	C32	Skin	Melanoma	Melanoma	Amelanotic		0.020242
ACH-000882				NRAS WT melanoma cell line	IGR1	Skin	Melanoma	Melanoma			0.024929
ACH-000614				NRAS WT melanoma cell line	RVH421	Skin	Melanoma	Melanoma			0.0252986
ACH-000014				NRAS WT melanoma cell line	HS294T	Skin	Melanoma	Melanoma			0.0289941
ACH-000441				NRAS WT melanoma cell line	SH4	Skin	Melanoma	Melanoma			0.0292993
ACH-000348				NRAS WT melanoma cell line	RPMI7951	Skin	Melanoma	Melanoma			0.0342434
ACH-000458				NRAS WT melanoma cell line	CJM	Skin	Melanoma	Melanoma			0.0357194
ACH-000765				NRAS WT melanoma cell line	WM983B	Skin	Melanoma	Melanoma			0.0387807
ACH-000322				NRAS WT melanoma cell line	HT144	Skin	Melanoma	Melanoma			0.0537824
ACH-000425				NRAS WT melanoma cell line	UACC62	Skin	Melanoma	Melanoma			0.0580852
ACH-001041				NRAS WT melanoma cell line	CHL1DM	Skin	Melanoma	Melanoma			0.0596483
ACH-000550				NRAS WT melanoma cell line	IGR39	Skin	Melanoma	Melanoma			0.0645665
ACH-000812				NRAS WT melanoma cell line	COLO783	Skin	Melanoma	Melanoma			0.123906
ACH-000572				NRAS WT melanoma cell line	G361	Skin	Melanoma	Melanoma			0.145603
ACH-000899				NRAS WT melanoma cell line	WM88	Skin	Melanoma	Melanoma			0.242012
ACH-000884				NRAS WT melanoma cell line	MDAMB435S	Skin	Melanoma	Melanoma	Amelanotic		0.33493
ACH-000915	c.182A>T	c.(181-183)cAa>cTa	p.Q61L	NRAS mutant melanoma cell line	IPC298	Skin	Melanoma	Cutaneous Melanoma			-1.95525
ACH-000632	c.181C>A	c.(181-183)Caa>Aaa	p.Q61K	NRAS mutant melanoma cell line	HS944T	Skin	Melanoma	Cutaneous Melanoma			-1.49303
ACH-001190	c.182A>G	c.(181-183)cAa>cGa	p.Q61R	NRAS mutant melanoma cell line	SKMEL2	Skin	Melanoma	Melanoma			-1.41877
ACH-000810	c.180_181AC>TA, c.180A>T	c.(178-183)ggACaa>ggTAaa, c.(178-180)ggA>ggT	p.Q61K, p.G60G	NRAS mutant melanoma cell line	SKMEL30	Skin	Melanoma	Cutaneous Melanoma			-1.28629
ACH-000881	c.182A>T	c.(181-183)cAa>cTa	p.Q61L	NRAS mutant melanoma cell line	MELJUSO	Skin	Melanoma	Cutaneous Melanoma			-0.484624
ACH-000274	c.35G>T	c.(34-36)gGt>gTt	p.G12V	NRAS mutant melanoma cell line	HS852T	Skin	Melanoma	Melanoma			-0.204383
ACH-000890	c.182A>G	c.(181-183)cAa>cGa	p.Q61R	Non-melanoma cell line	SW1271	Lung	Lung Neuroendocrine Tumor	Small Cell Lung Cancer			-1.93083
ACH-000430	c.181C>A, c.35G>A	c.(181-183)Caa>Aaa, c.(34-36)gGt>gAt	p.Q61K, p.G12D	Non-melanoma cell line	TYKNU	Ovary/Fallopian Tube	Ovarian Epithelial Tumor	High-Grade Serous Ovarian Cancer	High Grade Serous		-1.70452
ACH-000146	c.35G>A	c.(34-36)gGt>gAt	p.G12D	Non-melanoma cell line	THP1	Myeloid	Acute Myeloid Leukemia	Acute Myeloid Leukemia	M5		-1.68494
ACH-002334				Non-melanoma cell line	SS1A	Soft Tissue	Synovial Sarcoma	Synovial Sarcoma			-1.63963
ACH-000739	c.182A>T	c.(181-183)cAa>cTa	p.Q61L	Non-melanoma cell line	HEPG2	Liver	Hepatoblastoma	Hepatoblastoma			-1.6326
ACH-000002	c.182A>T	c.(181-183)cAa>cTa	p.Q61L	Non-melanoma cell line	HL60	Myeloid	Acute Myeloid Leukemia	Acute Myeloid Leukemia	M3		-1.55556
ACH-000034	c.182A>T	c.(181-183)cAa>cTa	p.Q61L	Non-melanoma cell line	PLB985	Myeloid	Acute Myeloid Leukemia	Acute Myeloid Leukemia	M3		-1.38343
ACH-000878	c.557G>T, c.181C>A	c.(556-558)tGt>tTt, c.(181-183)Caa>Aaa	p.C186F, p.Q61K	Non-melanoma cell line	HCC15	Lung	Non-Small Cell Lung Cancer	Lung Squamous Cell Carcinoma	NSCLC Squamous		-1.28905
ACH-000576	c.182A>G	c.(181-183)cAa>cGa	p.Q61R	Non-melanoma cell line	KMS27	Lymphoid	Mature B-Cell Neoplasms	Plasma Cell Myeloma			-1.20345
ACH-000486	c.182A>G	c.(181-183)cAa>cGa	p.Q61R	Non-melanoma cell line	KU1919	Bladder/Urinary Tract	Bladder Urothelial Carcinoma	Bladder Urothelial Carcinoma	Bladder Transitional Cell		-1.19268
ACH-000054	c.181C>A	c.(181-183)Caa>Aaa	p.Q61K	Non-melanoma cell line	HT1080	Soft Tissue	Fibrosarcoma	Fibrosarcoma			-1.14991
ACH-000841	c.181C>A, c.177T>A	c.(181-183)Caa>Aaa, c.(175-177)gcT>gcA	p.Q61K, p.A59A	Non-melanoma cell line	NCIH2087	Lung	Non-Small Cell Lung Cancer	Lung Adenocarcinoma	NSCLC Adenocarcinoma		-1.12045
ACH-000169	c.183A>T	c.(181-183)caA>caT	p.Q61H	Non-melanoma cell line	RD	Soft Tissue	Rhabdomyosarcoma	Embryonal Rhabdomyosarcoma	Embryonal		-0.980935
ACH-000336	c.182A>T	c.(181-183)cAa>cTa	p.Q61L	Non-melanoma cell line	OCIAML3	Myeloid	Acute Myeloid Leukemia	Acute Myeloid Leukemia	M4		-0.924418
ACH-001827				Non-melanoma cell line	184B5	Breast	Non-Cancerous	Immortalized Breast Cells			-0.909701
ACH-000633				Non-melanoma cell line	FU97	Esophagus/Stomach	Esophagogastric Adenocarcinoma	Diffuse Type Stomach Adenocarcinoma	Diffuse Gastric		-0.889745
ACH-000025	c.181C>A	c.(181-183)Caa>Aaa	p.Q61K	Non-melanoma cell line	CH157MN	CNS/Brain	Meningothelial Tumor	Meningioma			-0.851676
ACH-000712				Non-melanoma cell line	HCC1833	Lung	Non-Small Cell Lung Cancer	Lung Adenocarcinoma	NSCLC Adenocarcinoma		-0.805504
ACH-002179				Non-melanoma cell line	OCUBM	Breast	Invasive Breast Carcinoma	Invasive Breast Carcinoma			-0.79103
ACH-000260	c.181C>A	c.(181-183)Caa>Aaa	p.Q61K	Non-melanoma cell line	SKNAS	Peripheral Nervous System	Neuroblastoma	Neuroblastoma			-0.773094
ACH-000700				Non-melanoma cell line	NCIH2882	Lung	Non-Small Cell Lung Cancer	Lung Squamous Cell Carcinoma	NSCLC Squamous		-0.763922
ACH-000512	c.35G>A	c.(34-36)gGt>gAt	p.G12D	Non-melanoma cell line	INA6	Lymphoid	Mature B-Cell Neoplasms	Plasma Cell Myeloma			-0.728707
ACH-002323				Non-melanoma cell line	HCC2688	Breast	Breast Ductal Carcinoma In Situ	Breast Ductal Carcinoma In Situ			-0.706134
ACH-000557	c.38G>T	c.(37-39)gGt>gTt	p.G13V	Non-melanoma cell line	AML193	Myeloid	Acute Myeloid Leukemia	Acute Myeloid Leukemia	M5		-0.68064
ACH-000206	c.181C>A	c.(181-183)Caa>Aaa	p.Q61K	Non-melanoma cell line	C8166	Lymphoid	T-Lymphoblastic Leukemia/Lymphoma	T-Lymphoblastic Leukemia/Lymphoma			-0.674853
ACH-000510	c.181C>A	c.(181-183)Caa>Aaa	p.Q61K	Non-melanoma cell line	NCIH1299	Lung	Non-Small Cell Lung Cancer	Large Cell Lung Carcinoma	NSCLC Large Cell		-0.669037
ACH-000070	c.35G>A	c.(34-36)gGt>gAt	p.G12D	Non-melanoma cell line	697	Lymphoid	B-Lymphoblastic Leukemia/Lymphoma	B-Lymphoblastic Leukemia/Lymphoma	B-cell		-0.638535
ACH-000994	c.437C>T	c.(436-438)gCc>gTc	p.A146V	Non-melanoma cell line	HEC59	Uterus	Endometrial Carcinoma	Endometrial Carcinoma			-0.637846
ACH-000889	c.38G>A	c.(37-39)gGt>gAt	p.G13D	Non-melanoma cell line	KMM1	Lymphoid	Mature B-Cell Neoplasms	Plasma Cell Myeloma			-0.618232
ACH-000981	c.183A>C	c.(181-183)caA>caC	p.Q61H	Non-melanoma cell line	DND41	Lymphoid	T-Lymphoblastic Leukemia/Lymphoma	T-Lymphoblastic Leukemia/Lymphoma			-0.617522
ACH-001397				Non-melanoma cell line	SUM225CWN	Breast	Invasive Breast Carcinoma	Breast Invasive Cancer, NOS	ERneg HER2pos	Basal	-0.611763
ACH-000690				Non-melanoma cell line	HCC2814	Lung	Non-Small Cell Lung Cancer	Lung Squamous Cell Carcinoma	NSCLC Squamous		-0.596257
ACH-000938	c.436G>A	c.(436-438)Gcc>Acc	p.A146T	Non-melanoma cell line	NALM6	Lymphoid	B-Lymphoblastic Leukemia/Lymphoma	B-Lymphoblastic Leukemia/Lymphoma	B-cell		-0.525118
ACH-000385				Non-melanoma cell line	SKRC52	Kidney	Renal Cell Carcinoma	Renal Cell Carcinoma			-0.482841
ACH-000611				Non-melanoma cell line	SUDHL6	Lymphoid	Mature B-Cell Neoplasms	Diffuse Large B-Cell Lymphoma, NOS	DLBCL		-0.4547
ACH-002327				Non-melanoma cell line	MCF12A	Breast	Non-Cancerous	Immortalized Breast Cells			-0.444838
ACH-000028				Non-melanoma cell line	KPL1	Breast	Invasive Breast Carcinoma	Invasive Breast Carcinoma	ERpos HER2neg	Luminal	-0.444535
ACH-000048				Non-melanoma cell line	TOV112D	Ovary/Fallopian Tube	Ovarian Epithelial Tumor	Endometrioid Ovarian Cancer	Endometrioid		-0.433852
ACH-000766				Non-melanoma cell line	NCIH1648	Lung	Non-Small Cell Lung Cancer	Lung Adenocarcinoma	NSCLC Adenocarcinoma		-0.424033
ACH-000597				Non-melanoma cell line	TTC709	Soft Tissue	Rhabdoid Cancer	Extrarenal Rhabdoid Cancer			-0.421604
ACH-000916	c.181C>A	c.(181-183)Caa>Aaa	p.Q61K	Non-melanoma cell line	NCIH1573	Lung	Non-Small Cell Lung Cancer	Lung Adenocarcinoma	NSCLC Adenocarcinoma		-0.408518
ACH-000561				Non-melanoma cell line	TDOTT	Esophagus/Stomach	Esophageal Squamous Cell Carcinoma	Esophageal Squamous Cell Carcinoma			-0.407009
ACH-000301				Non-melanoma cell line	LAMA84	Myeloid	Myeloproliferative Neoplasms	Chronic Myeloid Leukemia, BCR-ABL1+	Blast Crisis	BCR-ABL1 positive	-0.399205
ACH-002326				Non-melanoma cell line	MACLS2	Breast	Invasive Breast Carcinoma	Breast Invasive Ductal Carcinoma			-0.398115
ACH-000547	c.182A>G	c.(181-183)cAa>cGa	p.Q61R	Non-melanoma cell line	HT1197	Bladder/Urinary Tract	Bladder Urothelial Carcinoma	Bladder Urothelial Carcinoma			-0.390467
ACH-000436	c.181C>A	c.(181-183)Caa>Aaa	p.Q61K	Non-melanoma cell line	OCIMY7	Lymphoid	Mature B-Cell Neoplasms	Plasma Cell Myeloma			-0.38735
ACH-000315				Non-melanoma cell line	KARPAS422	Lymphoid	Mature B-Cell Neoplasms	Diffuse Large B-Cell Lymphoma, NOS	DLBCL		-0.383086
ACH-001388				Non-melanoma cell line	SUM102PT	Breast	Invasive Breast Carcinoma	Breast Invasive Ductal Carcinoma	ERneg HER2neg	Basal	-0.381634
ACH-000019				Non-melanoma cell line	MCF7	Breast	Invasive Breast Carcinoma	Invasive Breast Carcinoma	ERpos HER2neg	Luminal	-0.375614
ACH-001113				Non-melanoma cell line	LC1SQSF	Lung	Non-Small Cell Lung Cancer	Lung Squamous Cell Carcinoma	NSCLC Squamous		-0.369326
ACH-000780				Non-melanoma cell line	NCIH1105	Lung	Lung Neuroendocrine Tumor	Small Cell Lung Cancer			-0.361125
ACH-000238				Non-melanoma cell line	SCC4	Head and Neck	Head and Neck Squamous Cell Carcinoma	Oral Cavity Squamous Cell Carcinoma	Oral		-0.35498
ACH-000029				Non-melanoma cell line	HCC827GR5	Lung	Non-Small Cell Lung Cancer	Lung Adenocarcinoma	NSCLC Adenocarcinoma		-0.346035
ACH-000196				Non-melanoma cell line	HCC1599	Breast	Invasive Breast Carcinoma	Breast Invasive Ductal Carcinoma	ERneg HER2neg	Basal A	-0.333271
ACH-000872				Non-melanoma cell line	HCC515	Lung	Non-Small Cell Lung Cancer	Lung Adenocarcinoma	NSCLC Adenocarcinoma		-0.325473
ACH-000746				Non-melanoma cell line	GSS	Esophagus/Stomach	Esophagogastric Adenocarcinoma	Stomach Adenocarcinoma			-0.321803
ACH-000237				Non-melanoma cell line	JHOM1	Ovary/Fallopian Tube	Ovarian Epithelial Tumor	Mucinous Ovarian Cancer	Mucinous		-0.318893
ACH-000244				Non-melanoma cell line	DKMG	CNS/Brain	Diffuse Glioma	Glioblastoma	Glioblastoma		-0.318444
ACH-000653	c.181C>A	c.(181-183)Caa>Aaa	p.Q61K	Non-melanoma cell line	JJN3	Lymphoid	Mature B-Cell Neoplasms	Plasma Cell Myeloma			-0.316405
ACH-000300				Non-melanoma cell line	SLR25	Kidney	Renal Cell Carcinoma	Renal Clear Cell Carcinoma			-0.315719
ACH-000434				Non-melanoma cell line	NCIH1915	Lung	Non-Small Cell Lung Cancer	Large Cell Lung Carcinoma	NSCLC Large Cell		-0.312302
ACH-000748	c.181C>A	c.(181-183)Caa>Aaa	p.Q61K	Non-melanoma cell line	SJSA1	Bone	Osteosarcoma	Osteosarcoma			-0.30806
ACH-000586	c.181C>A	c.(181-183)Caa>Aaa	p.Q61K	Non-melanoma cell line	NCIH1876	Lung	Lung Neuroendocrine Tumor	Small Cell Lung Cancer			-0.306065
ACH-000831				Non-melanoma cell line	HEC50B	Uterus	Endometrial Carcinoma	Endometrial Carcinoma			-0.302677
ACH-000248				Non-melanoma cell line	AU565	Breast	Invasive Breast Carcinoma	Invasive Breast Carcinoma	ERneg HER2pos	HER2 Amp	-0.299947
ACH-000452				Non-melanoma cell line	TE8	Esophagus/Stomach	Esophageal Squamous Cell Carcinoma	Esophageal Squamous Cell Carcinoma			-0.298815
ACH-000299				Non-melanoma cell line	HNT34	Myeloid	Acute Myeloid Leukemia	Acute Myeloid Leukemia	M4		-0.287706
ACH-001055				Non-melanoma cell line	D556	CNS/Brain	Embryonal Tumor	Medulloblastoma			-0.28747
ACH-000930				Non-melanoma cell line	HCC1569	Breast	Invasive Breast Carcinoma	Breast Invasive Ductal Carcinoma	ERneg HER2pos	Basal A	-0.286147
ACH-000997				Non-melanoma cell line	HCT15	Bowel	Colorectal Adenocarcinoma	Colon Adenocarcinoma		MSI	-0.282993
ACH-002330				Non-melanoma cell line	SKBR7	Breast	Breast Neoplasm, NOS	Breast Neoplasm, NOS			-0.279053
ACH-001441				Non-melanoma cell line	921	Eye	Ocular Melanoma	Uveal Melanoma			-0.275008
ACH-000755				Non-melanoma cell line	HCC2218	Breast	Breast Ductal Carcinoma In Situ	Breast Ductal Carcinoma In Situ	ERneg HER2pos	HER2 Amp	-0.274284
ACH-000709				Non-melanoma cell line	KMRC2	Kidney	Renal Cell Carcinoma	Renal Clear Cell Carcinoma	Clear Cell		-0.273836
ACH-000560				Non-melanoma cell line	ECC10	Esophagus/Stomach	Esophagogastric Adenocarcinoma	Small Cell Carcinoma of the Stomach			-0.265788
ACH-000305				Non-melanoma cell line	ECGI10	Esophagus/Stomach	Esophageal Squamous Cell Carcinoma	Esophageal Squamous Cell Carcinoma			-0.258066
ACH-001053				Non-melanoma cell line	D425	CNS/Brain	Embryonal Tumor	Medulloblastoma	Med Group 3	MYC Amp	-0.251663
ACH-001088				Non-melanoma cell line	HLC1	Lung	Non-Small Cell Lung Cancer	Lung Adenocarcinoma	NSCLC Adenocarcinoma		-0.247942
ACH-000481				Non-melanoma cell line	NCIH2170	Lung	Non-Small Cell Lung Cancer	Lung Squamous Cell Carcinoma	NSCLC Squamous		-0.244364
ACH-000728				Non-melanoma cell line	KASUMI2	Lymphoid	B-Lymphoblastic Leukemia/Lymphoma	B-Lymphoblastic Leukemia/Lymphoma	B-cell		-0.243496
ACH-000637				Non-melanoma cell line	KYSE520	Esophagus/Stomach	Esophageal Squamous Cell Carcinoma	Esophageal Squamous Cell Carcinoma			-0.241663
ACH-000143				Non-melanoma cell line	HCC2429	Lung	Non-Small Cell Lung Cancer	Non-Small Cell Lung Cancer			-0.239629
ACH-000343				Non-melanoma cell line	NCIH522	Lung	Non-Small Cell Lung Cancer	Lung Adenocarcinoma	NSCLC Adenocarcinoma		-0.235965
ACH-000015				Non-melanoma cell line	NCIH1581	Lung	Non-Small Cell Lung Cancer	Large Cell Lung Carcinoma	NSCLC Large Cell		-0.234159
ACH-000177				Non-melanoma cell line	NCIH660	Prostate	Prostate Small Cell Carcinoma	Prostate Small Cell Carcinoma			-0.233882
ACH-000435				Non-melanoma cell line	EFE184	Uterus	Endometrial Carcinoma	Endometrial Carcinoma			-0.231476
ACH-001087				Non-melanoma cell line	HK2	Kidney	Non-Cancerous	Immortalized Embyonic Kidney Cells			-0.230878
ACH-000858				Non-melanoma cell line	KNS62	Lung	Non-Small Cell Lung Cancer	Lung Squamous Cell Carcinoma	NSCLC Squamous		-0.23081
ACH-000767				Non-melanoma cell line	NCIH526	Lung	Lung Neuroendocrine Tumor	Small Cell Lung Cancer			-0.22868
ACH-000568				Non-melanoma cell line	UACC812	Breast	Invasive Breast Carcinoma	Breast Invasive Lobular Carcinoma	ERpos HER2pos	Luminal	-0.228375
ACH-000391				Non-melanoma cell line	MHHES1	Bone	Ewing Sarcoma	Ewing Sarcoma		EWS_FLI	-0.228203
ACH-000832	c.274G>A, c.203G>C, c.274G>A, c.203G>C	c.(274-276)Gat>Aat, c.(202-204)aGa>aCa, c.(274-276)Gat>Aat, c.(202-204)aGa>aCa	p.D92N, p.R68T	Non-melanoma cell line	CAL27	Head and Neck	Head and Neck Squamous Cell Carcinoma	Oral Cavity Squamous Cell Carcinoma			-0.226827
ACH-000559				Non-melanoma cell line	NCIH1836	Lung	Lung Neuroendocrine Tumor	Small Cell Lung Cancer			-0.226186
ACH-000952				Non-melanoma cell line	MDAPCA2B	Prostate	Prostate Adenocarcinoma	Prostate Adenocarcinoma			-0.224872
ACH-000596				Non-melanoma cell line	LCLC97TM1	Lung	Non-Small Cell Lung Cancer	Large Cell Lung Carcinoma	NSCLC Large Cell		-0.224433
ACH-000384				Non-melanoma cell line	SW780	Bladder/Urinary Tract	Bladder Urothelial Carcinoma	Bladder Urothelial Carcinoma	Bladder Transitional Cell		-0.224084
ACH-000257	c.14A>G	c.(13-15)aAa>aGa	p.K5R	Non-melanoma cell line	CORL279	Lung	Lung Neuroendocrine Tumor	Small Cell Lung Cancer			-0.222247
ACH-000466				Non-melanoma cell line	SNU216	Esophagus/Stomach	Esophagogastric Adenocarcinoma	Tubular Stomach Adenocarcinoma	Tubular		-0.221856
ACH-001123				Non-melanoma cell line	MKL2	Skin	Merkel Cell Carcinoma	Merkel Cell Carcinoma			-0.22067
ACH-000290				Non-melanoma cell line	NCIH209	Lung	Lung Neuroendocrine Tumor	Small Cell Lung Cancer			-0.218683
ACH-000374				Non-melanoma cell line	HCC1143	Breast	Invasive Breast Carcinoma	Breast Invasive Ductal Carcinoma	ERneg HER2neg	Basal A	-0.218099
ACH-002324				Non-melanoma cell line	HCC3153	Breast	Invasive Breast Carcinoma	Breast Invasive Ductal Carcinoma	ERneg HER2neg		-0.214448
ACH-001514				Non-melanoma cell line	HCC1008	Breast	Invasive Breast Carcinoma	Breast Invasive Ductal Carcinoma	ERpos HER2pos		-0.210963
ACH-000168				Non-melanoma cell line	NOMO1	Myeloid	Acute Myeloid Leukemia	Acute Monoblastic/Monocytic Leukemia	M5		-0.210935
ACH-000292				Non-melanoma cell line	NCIH841	Lung	Lung Neuroendocrine Tumor	Small Cell Lung Cancer			-0.210233
ACH-001656				Non-melanoma cell line	SKNO1	Myeloid	Acute Myeloid Leukemia	AML with Maturation			-0.209048
ACH-000508				Non-melanoma cell line	CORL88	Lung	Lung Neuroendocrine Tumor	Small Cell Lung Cancer			-0.207069
ACH-000587				Non-melanoma cell line	NCIH1975	Lung	Non-Small Cell Lung Cancer	Lung Adenocarcinoma	NSCLC Adenocarcinoma		-0.205698
ACH-002325				Non-melanoma cell line	LY2	Breast	Invasive Breast Carcinoma	Invasive Breast Carcinoma			-0.201096
ACH-000551				Non-melanoma cell line	K562	Myeloid	Myeloproliferative Neoplasms	Chronic Myeloid Leukemia, BCR-ABL1+	Blast Crisis		-0.200505
ACH-000845				Non-melanoma cell line	NCIH1373	Lung	Non-Small Cell Lung Cancer	Lung Adenocarcinoma	NSCLC Adenocarcinoma		-0.19935
ACH-000416				Non-melanoma cell line	NCIH838	Lung	Non-Small Cell Lung Cancer	Lung Adenocarcinoma	NSCLC Adenocarcinoma		-0.195778
ACH-000710				Non-melanoma cell line	NCIH854	Bowel	Colorectal Adenocarcinoma	Colon Adenocarcinoma	NSCLC Adenocarcinoma		-0.194729
ACH-001359				Non-melanoma cell line	ME180	Cervix	Cervical Squamous Cell Carcinoma	Cervical Squamous Cell Carcinoma			-0.188118
ACH-000209				Non-melanoma cell line	SNU1079	Biliary Tract	Intraductal Papillary Neoplasm of the Bile Duct	Intrahepatic Cholangiocarcinoma	Intrahepatic		-0.186143
ACH-000397				Non-melanoma cell line	TEN	Uterus	Endometrial Carcinoma	Uterine Clear Cell Carcinoma			-0.185057
ACH-001270				Non-melanoma cell line	127399	Soft Tissue	Synovial Sarcoma	Synovial Sarcoma			-0.183946
ACH-000353				Non-melanoma cell line	TE15	Esophagus/Stomach	Esophageal Squamous Cell Carcinoma	Esophageal Squamous Cell Carcinoma			-0.183021
ACH-000549				Non-melanoma cell line	SNU1076	Head and Neck	Head and Neck Squamous Cell Carcinoma	Larynx Squamous Cell Carcinoma	Laryngeal		-0.181809
ACH-000330				Non-melanoma cell line	EFM19	Breast	Invasive Breast Carcinoma	Breast Invasive Ductal Carcinoma	ERpos HER2neg	Luminal	-0.181589
ACH-000563				Non-melanoma cell line	EBC1	Lung	Non-Small Cell Lung Cancer	Lung Squamous Cell Carcinoma	NSCLC Squamous		-0.180943
ACH-000115				Non-melanoma cell line	VCAP	Prostate	Prostate Adenocarcinoma	Prostate Adenocarcinoma			-0.179918
ACH-000052				Non-melanoma cell line	A673	Bone	Ewing Sarcoma	Ewing Sarcoma		EWS_FLI	-0.17914
ACH-000818				Non-melanoma cell line	BT483	Breast	Invasive Breast Carcinoma	Breast Invasive Ductal Carcinoma	ERpos HER2neg	Luminal	-0.176709
ACH-000740				Non-melanoma cell line	A253	Head and Neck	Head and Neck Squamous Cell Carcinoma	Oral Cavity Squamous Cell Carcinoma	Salivary Gland		-0.176603
ACH-001170				Non-melanoma cell line	PETA	Skin	Merkel Cell Carcinoma	Merkel Cell Carcinoma			-0.175
ACH-000403				Non-melanoma cell line	NCIH747	Bowel	Colorectal Adenocarcinoma	Colon Adenocarcinoma			-0.17258
ACH-000111				Non-melanoma cell line	HCC1187	Breast	Invasive Breast Carcinoma	Breast Invasive Ductal Carcinoma	ERneg HER2neg	Basal A	-0.17172
ACH-000760				Non-melanoma cell line	LNZ308	CNS/Brain	Diffuse Glioma	Glioblastoma	Glioblastoma		-0.170728
ACH-000800				Non-melanoma cell line	NCIH446	Lung	Lung Neuroendocrine Tumor	Small Cell Lung Cancer			-0.170456
ACH-000383				Non-melanoma cell line	OE33	Esophagus/Stomach	Esophagogastric Adenocarcinoma	Esophageal Adenocarcinoma			-0.170292
ACH-000258				Non-melanoma cell line	DU4475	Breast	Invasive Breast Carcinoma	Invasive Breast Carcinoma	ERneg HER2neg	Luminal HER2 Amp	-0.169649
ACH-000554				Non-melanoma cell line	UACC893	Breast	Invasive Breast Carcinoma	Breast Invasive Lobular Carcinoma	ERneg HER2pos	HER2 Amp	-0.168163
ACH-000507				Non-melanoma cell line	KE39	Esophagus/Stomach	Esophagogastric Adenocarcinoma	Stomach Adenocarcinoma			-0.166888
ACH-000517				Non-melanoma cell line	SNU410	Pancreas	Pancreatic Adenocarcinoma	Pancreatic Adenocarcinoma	Exocrine Adenocarcinoma		-0.16657
ACH-000494				Non-melanoma cell line	OELE	Ovary/Fallopian Tube	Non-Cancerous	Immortalized Ovarian Cells			-0.16646
ACH-000866	c.59_60delCA	c.(58-60)acafs	p.T20fs	Non-melanoma cell line	NCIH1048	Lung	Lung Neuroendocrine Tumor	Small Cell Lung Cancer			-0.164341
ACH-000044				Non-melanoma cell line	MDAMB134VI	Breast	Invasive Breast Carcinoma	Breast Invasive Lobular Carcinoma	ERpos HER2neg	Luminal	-0.16238
ACH-000319	c.15A>G	c.(13-15)aaA>aaG	p.K5K	Non-melanoma cell line	MPP89	Pleura	Pleural Mesothelioma	Pleural Mesothelioma, Epithelioid Type			-0.162239
ACH-000945				Non-melanoma cell line	NCIH650	Lung	Non-Small Cell Lung Cancer	Lung Adenocarcinoma	NSCLC Adenocarcinoma		-0.161243
ACH-000747				Non-melanoma cell line	NCIH1703	Lung	Non-Small Cell Lung Cancer	Lung Squamous Cell Carcinoma	NSCLC Squamous		-0.160105
ACH-001052				Non-melanoma cell line	D384	CNS/Brain	Embryonal Tumor	Medulloblastoma	Med Group 3	MYC Amp	-0.158092
ACH-000787				Non-melanoma cell line	LXF289	Lung	Non-Small Cell Lung Cancer	Lung Adenocarcinoma	NSCLC Adenocarcinoma		-0.157376
ACH-000541				Non-melanoma cell line	KMS34	Lymphoid	Mature B-Cell Neoplasms	Plasma Cell Myeloma			-0.15655
ACH-000227				Non-melanoma cell line	KPNYN	Peripheral Nervous System	Neuroblastoma	Neuroblastoma		MYCN Amp	-0.153363
ACH-000591				Non-melanoma cell line	LN235	CNS/Brain	Diffuse Glioma	Astrocytoma	Astrocytoma		-0.152844
ACH-000291				Non-melanoma cell line	OV90	Ovary/Fallopian Tube	Ovarian Epithelial Tumor	Serous Ovarian Cancer	High Grade Serous		-0.150952
ACH-000639				Non-melanoma cell line	NCIH211	Lung	Lung Neuroendocrine Tumor	Small Cell Lung Cancer			-0.147087
ACH-000378				Non-melanoma cell line	NCIH647	Lung	Non-Small Cell Lung Cancer	Lung Adenosquamous Carcinoma	NSCLC Adenosquamous		-0.147045
ACH-000149	c.181C>A	c.(181-183)Caa>Aaa	p.Q61K	Non-melanoma cell line	SKNSH	Peripheral Nervous System	Neuroblastoma	Neuroblastoma			-0.14654
ACH-000927				Non-melanoma cell line	BT474	Breast	Invasive Breast Carcinoma	Breast Invasive Ductal Carcinoma	ERpos HER2pos	HER2 Amp	-0.145281
ACH-000734				Non-melanoma cell line	JHH5	Liver	Hepatocellular Carcinoma	Hepatocellular Carcinoma			-0.145155
ACH-000909				Non-melanoma cell line	JHUEM2	Uterus	Endometrial Carcinoma	Endometrial Carcinoma			-0.143067
ACH-000762				Non-melanoma cell line	YD38	Head and Neck	Head and Neck Squamous Cell Carcinoma	Head and Neck Squamous Cell Carcinoma			-0.142511
ACH-000534				Non-melanoma cell line	WSUDLCL2	Lymphoid	Mature B-Cell Neoplasms	Diffuse Large B-Cell Lymphoma, NOS	DLBCL		-0.142376
ACH-000447				Non-melanoma cell line	NCIH2228	Lung	Non-Small Cell Lung Cancer	Lung Adenocarcinoma	NSCLC Adenocarcinoma		-0.142118
ACH-000392				Non-melanoma cell line	CALU3	Lung	Non-Small Cell Lung Cancer	Lung Adenocarcinoma	NSCLC Adenocarcinoma		-0.141317
ACH-000030				Non-melanoma cell line	PC14	Lung	Non-Small Cell Lung Cancer	Lung Adenocarcinoma	NSCLC Adenocarcinoma		-0.139725
ACH-000121				Non-melanoma cell line	NCIH2405	Lung	Non-Small Cell Lung Cancer	Lung Adenocarcinoma	NSCLC Adenocarcinoma		-0.139653
ACH-000722				Non-melanoma cell line	SNUC1	Bowel	Colorectal Adenocarcinoma	Colon Adenocarcinoma			-0.138035
ACH-001392				Non-melanoma cell line	SUM185PE	Breast	Invasive Breast Carcinoma	Invasive Breast Carcinoma	ERneg HER2neg	Luminal	-0.137581
ACH-000824				Non-melanoma cell line	KYSE510	Esophagus/Stomach	Esophageal Squamous Cell Carcinoma	Esophageal Squamous Cell Carcinoma			-0.134919
ACH-000678				Non-melanoma cell line	MKN7	Esophagus/Stomach	Esophagogastric Adenocarcinoma	Tubular Stomach Adenocarcinoma	Tubular		-0.133022
ACH-000902				Non-melanoma cell line	CAL148	Breast	Invasive Breast Carcinoma	Breast Invasive Ductal Carcinoma	ERneg HER2neg	Luminal HER2 Amp	-0.132336
ACH-000045				Non-melanoma cell line	MV411	Myeloid	Acute Myeloid Leukemia	Acute Myeloid Leukemia			-0.132129
ACH-000232				Non-melanoma cell line	U251MG	CNS/Brain	Diffuse Glioma	Astrocytoma	Astrocytoma		-0.130695
ACH-000250				Non-melanoma cell line	KMRC20	Kidney	Renal Cell Carcinoma	Renal Clear Cell Carcinoma			-0.129813
ACH-000946				Non-melanoma cell line	HEC265	Uterus	Endometrial Carcinoma	Endometrial Carcinoma			-0.129746
ACH-001389				Non-melanoma cell line	SUM1315MO2	Breast	Invasive Breast Carcinoma	Breast Invasive Ductal Carcinoma	ERneg HER2neg	Basal	-0.128901
ACH-000093				Non-melanoma cell line	PANC0504	Pancreas	Pancreatic Adenocarcinoma	Pancreatic Adenocarcinoma	Exocrine Adenocarcinoma		-0.127483
ACH-000269				Non-melanoma cell line	AM38	CNS/Brain	Diffuse Glioma	Glioblastoma	Glioblastoma		-0.127093
ACH-000694				Non-melanoma cell line	TE9	Esophagus/Stomach	Esophageal Squamous Cell Carcinoma	Esophageal Squamous Cell Carcinoma			-0.126363
ACH-000318				Non-melanoma cell line	TE10	Esophagus/Stomach	Esophageal Squamous Cell Carcinoma	Esophageal Squamous Cell Carcinoma			-0.125176
ACH-000493				Non-melanoma cell line	SNU423	Liver	Hepatocellular Carcinoma	Hepatocellular Carcinoma			-0.124044
ACH-001198				Non-melanoma cell line	SNB19	CNS/Brain	Diffuse Glioma	Astrocytoma	Glioblastoma		-0.123901
ACH-000380				Non-melanoma cell line	KMS12BM	Lymphoid	Mature B-Cell Neoplasms	Plasma Cell Myeloma			-0.123197
ACH-000473				Non-melanoma cell line	RT112	Bladder/Urinary Tract	Bladder Urothelial Carcinoma	Bladder Urothelial Carcinoma	Bladder Transitional Cell		-0.121956
ACH-000360				Non-melanoma cell line	NCIH508	Bowel	Colorectal Adenocarcinoma	Colon Adenocarcinoma			-0.121459
ACH-002333				Non-melanoma cell line	HCC827GR	Lung	Non-Small Cell Lung Cancer	Non-Small Cell Lung Cancer			-0.118844
ACH-001390				Non-melanoma cell line	SUM149PT	Breast	Invasive Breast Carcinoma	Breast Invasive Ductal Carcinoma	ERneg HER2neg	Basal B	-0.118783
ACH-000782				Non-melanoma cell line	SEM	Lymphoid	B-Lymphoblastic Leukemia/Lymphoma	B-Lymphoblastic Leukemia/Lymphoma	B-cell		-0.117571
ACH-001396				Non-melanoma cell line	SUM52PE	Breast	Invasive Breast Carcinoma	Invasive Breast Carcinoma	ERpos HER2pos	Luminal	-0.117174
ACH-000039				Non-melanoma cell line	SKNMC	Bone	Ewing Sarcoma	Ewing Sarcoma		EWS_FLI	-0.117139
ACH-000527				Non-melanoma cell line	OVISE	Ovary/Fallopian Tube	Ovarian Epithelial Tumor	Clear Cell Ovarian Cancer	Clear Cell		-0.117015
ACH-000021				Non-melanoma cell line	NCIH1693	Lung	Non-Small Cell Lung Cancer	Lung Adenocarcinoma	NSCLC Adenocarcinoma		-0.116457
ACH-000475				Non-melanoma cell line	HUH1	Liver	Hepatocellular Carcinoma	Hepatocellular Carcinoma	HBs Antigen Carrier		-0.11541
ACH-000142				Non-melanoma cell line	CAL29	Bladder/Urinary Tract	Bladder Urothelial Carcinoma	Bladder Urothelial Carcinoma	Bladder Transitional Cell		-0.115378
ACH-000278				Non-melanoma cell line	COV362	Ovary/Fallopian Tube	Ovarian Epithelial Tumor	High-Grade Serous Ovarian Cancer	High Grade Serous		-0.115364
ACH-000427				Non-melanoma cell line	NCIN87	Esophagus/Stomach	Esophagogastric Adenocarcinoma	Tubular Stomach Adenocarcinoma	Tubular		-0.11501
ACH-000123				Non-melanoma cell line	COV434	Ovary/Fallopian Tube	Ovarian Epithelial Tumor	Small Cell Carcinoma of the Ovary	Epithelial-Endometroid		-0.113911
ACH-000160				Non-melanoma cell line	BT12	CNS/Brain	Embryonal Tumor	Atypical Teratoid/Rhabdoid Tumor			-0.113115
ACH-000641				Non-melanoma cell line	CMK	Myeloid	Acute Myeloid Leukemia	Myeloid Leukemia Associated with Down Syndrome	M7		-0.113085
ACH-000223				Non-melanoma cell line	HCC1937	Breast	Invasive Breast Carcinoma	Breast Invasive Ductal Carcinoma	ERneg HER2neg	Basal A	-0.112914
ACH-002322				Non-melanoma cell line	HCC2185	Breast	Invasive Breast Carcinoma	Breast Invasive Lobular Carcinoma	ERneg HER2neg		-0.11144
ACH-000457				Non-melanoma cell line	CAL54	Kidney	Renal Cell Carcinoma	Renal Cell Carcinoma			-0.111378
ACH-001086				Non-melanoma cell line	HELA	Cervix	Cervical Adenocarcinoma	Endocervical Adenocarcinoma			-0.111328
ACH-000163				Non-melanoma cell line	SW579	Head and Neck	Head and Neck Squamous Cell Carcinoma	Head and Neck Squamous Cell Carcinoma			-0.111316
ACH-000454				Non-melanoma cell line	HCC95	Lung	Non-Small Cell Lung Cancer	Lung Squamous Cell Carcinoma	NSCLC Squamous		-0.110918
ACH-000390				Non-melanoma cell line	LUDLU1	Lung	Non-Small Cell Lung Cancer	Lung Squamous Cell Carcinoma	NSCLC Squamous		-0.109491
ACH-000484				Non-melanoma cell line	VMRCRCW	Kidney	Renal Cell Carcinoma	Renal Cell Carcinoma			-0.108884
ACH-000530				Non-melanoma cell line	DMS114	Lung	Lung Neuroendocrine Tumor	Small Cell Lung Cancer			-0.107908
ACH-000337				Non-melanoma cell line	NCIH3122	Lung	Non-Small Cell Lung Cancer	Lung Adenocarcinoma	NSCLC Adenocarcinoma		-0.107896
ACH-000847				Non-melanoma cell line	HGC27	Esophagus/Stomach	Esophagogastric Adenocarcinoma	Stomach Adenocarcinoma			-0.107304
ACH-000288				Non-melanoma cell line	BT549	Breast	Invasive Breast Carcinoma	Breast Invasive Carcinoma, NOS	ERneg HER2neg	Basal B	-0.106678
ACH-000859				Non-melanoma cell line	HCC1954	Breast	Breast Ductal Carcinoma In Situ	Breast Ductal Carcinoma In Situ	ERneg HER2pos	Basal A	-0.106589
ACH-002329				Non-melanoma cell line	SKBR5	Breast	Breast Neoplasm, NOS	Breast Neoplasm, NOS			-0.104425
ACH-000312				Non-melanoma cell line	SKNBE2	Peripheral Nervous System	Neuroblastoma	Neuroblastoma		MYCN Amp	-0.103928
ACH-000521				Non-melanoma cell line	NCIH2030	Lung	Non-Small Cell Lung Cancer	Lung Adenocarcinoma	NSCLC Adenocarcinoma		-0.103809
ACH-000327				Non-melanoma cell line	NCIH1395	Lung	Non-Small Cell Lung Cancer	Lung Adenocarcinoma	NSCLC Adenocarcinoma		-0.103673
ACH-000607				Non-melanoma cell line	KYM1	Soft Tissue	Rhabdomyosarcoma	Embryonal Rhabdomyosarcoma			-0.10345
ACH-000926				Non-melanoma cell line	HT55	Bowel	Colorectal Adenocarcinoma	Colon Adenocarcinoma			-0.103152
ACH-000671				Non-melanoma cell line	HUH6	Liver	Hepatoblastoma	Hepatoblastoma			-0.102902
ACH-000693				Non-melanoma cell line	KYSE180	Esophagus/Stomach	Esophageal Squamous Cell Carcinoma	Esophageal Squamous Cell Carcinoma			-0.101773
ACH-000593				Non-melanoma cell line	BC3C	Bladder/Urinary Tract	Bladder Urothelial Carcinoma	Bladder Urothelial Carcinoma	Bladder Transitional Cell		-0.100923
ACH-000785				Non-melanoma cell line	NCIH2126	Lung	Non-Small Cell Lung Cancer	Lung Adenocarcinoma	NSCLC Adenocarcinoma		-0.100527
ACH-000495				Non-melanoma cell line	TUHR4TKB	Kidney	Renal Cell Carcinoma	Renal Cell Carcinoma			-0.100332
ACH-000294				Non-melanoma cell line	NB4	Myeloid	Acute Myeloid Leukemia	Acute Myeloid Leukemia	M3		-0.099226
ACH-000213				Non-melanoma cell line	HUPT4	Pancreas	Pancreatic Adenocarcinoma	Pancreatic Adenocarcinoma	Exocrine Adenocarcinoma		-0.0990061
ACH-000320				Non-melanoma cell line	PSN1	Pancreas	Pancreatic Adenocarcinoma	Pancreatic Adenocarcinoma	Exocrine Adenocarcinoma		-0.0987801
ACH-000901				Non-melanoma cell line	HCC1359	Lung	Non-Small Cell Lung Cancer	Giant Cell Carcinoma of the Lung	NSCLC Large Cell		-0.0984132
ACH-000848				Non-melanoma cell line	JHH7	Liver	Hepatocellular Carcinoma	Hepatocellular Carcinoma			-0.0978213
ACH-000975				Non-melanoma cell line	HCC2450	Lung	Non-Small Cell Lung Cancer	Lung Squamous Cell Carcinoma	NSCLC Squamous		-0.0972122
ACH-000352				Non-melanoma cell line	HCC1428	Breast	Invasive Breast Carcinoma	Invasive Breast Carcinoma	ERpos HER2neg	Luminal	-0.0970937
ACH-000606				Non-melanoma cell line	PECAPJ34CLONEC12	Head and Neck	Head and Neck Squamous Cell Carcinoma	Oral Cavity Squamous Cell Carcinoma	Basaloid		-0.0967505
ACH-000307				Non-melanoma cell line	PK1	Pancreas	Pancreatic Adenocarcinoma	Pancreatic Adenocarcinoma	Exocrine Adenocarcinoma		-0.0965128
ACH-000865				Non-melanoma cell line	KYSE450	Esophagus/Stomach	Esophageal Squamous Cell Carcinoma	Esophageal Squamous Cell Carcinoma			-0.0964533
ACH-000960				Non-melanoma cell line	REH	Lymphoid	B-Lymphoblastic Leukemia/Lymphoma	B-Lymphoblastic Leukemia/Lymphoma	B-cell		-0.0957335
ACH-002331				Non-melanoma cell line	ZR75B	Breast	Invasive Breast Carcinoma	Breast Invasive Carcinoma, NOS			-0.0951512
ACH-000741				Non-melanoma cell line	UBLC1	Bladder/Urinary Tract	Bladder Urothelial Carcinoma	Bladder Urothelial Carcinoma	Bladder Transitional Cell		-0.0936597
ACH-000809				Non-melanoma cell line	KYSE410	Esophagus/Stomach	Esophageal Squamous Cell Carcinoma	Esophageal Squamous Cell Carcinoma			-0.0935992
ACH-000490				Non-melanoma cell line	SF767	Cervix	Cervical Squamous Cell Carcinoma	Cervical Squamous Cell Carcinoma	Astrocytoma		-0.0930818
ACH-000132				Non-melanoma cell line	JHOS2	Ovary/Fallopian Tube	Ovarian Epithelial Tumor	High-Grade Serous Ovarian Cancer	High Grade Serous		-0.0928685
ACH-000860				Non-melanoma cell line	NCIH358	Lung	Non-Small Cell Lung Cancer	Lung Adenocarcinoma	NSCLC Adenocarcinoma		-0.0927681
ACH-000188				Non-melanoma cell line	SCC25	Head and Neck	Head and Neck Squamous Cell Carcinoma	Oral Cavity Squamous Cell Carcinoma			-0.0925216
ACH-000277				Non-melanoma cell line	HCC1419	Breast	Invasive Breast Carcinoma	Breast Invasive Ductal Carcinoma	ERpos HER2pos	HER2 Amp	-0.0919572
ACH-001196				Non-melanoma cell line	SMSCTR	Soft Tissue	Rhabdomyosarcoma	Embryonal Rhabdomyosarcoma	Embryonal		-0.0918459
ACH-000243				Non-melanoma cell line	DANG	Pancreas	Pancreatic Adenocarcinoma	Pancreatic Adenocarcinoma	Exocrine Adenocarcinoma		-0.0907579
ACH-000638				Non-melanoma cell line	NCIH441	Lung	Non-Small Cell Lung Cancer	Lung Adenocarcinoma	NSCLC Adenocarcinoma		-0.089145
ACH-000505				Non-melanoma cell line	RKN	Soft Tissue	Leiomyosarcoma	Leiomyosarcoma			-0.0887849
ACH-000012				Non-melanoma cell line	HCC827	Lung	Non-Small Cell Lung Cancer	Lung Adenocarcinoma	NSCLC Adenocarcinoma		-0.0884599
ACH-000699				Non-melanoma cell line	HCC1395	Breast	Invasive Breast Carcinoma	Breast Invasive Ductal Carcinoma	ERneg HER2neg	Basal B	-0.0883458
ACH-000041				Non-melanoma cell line	RDES	Bone	Ewing Sarcoma	Ewing Sarcoma		EWS_FLI	-0.087175
ACH-000978				Non-melanoma cell line	EN	Uterus	Endometrial Carcinoma	Endometrial Carcinoma			-0.0870788
ACH-000911				Non-melanoma cell line	NUGC3	Esophagus/Stomach	Esophagogastric Adenocarcinoma	Stomach Adenocarcinoma			-0.0870379
ACH-000415				Non-melanoma cell line	BICR6	Head and Neck	Head and Neck Squamous Cell Carcinoma	Hypopharynx Squamous Cell Carcinoma	Oral		-0.0867116
ACH-000958				Non-melanoma cell line	SW48	Bowel	Colorectal Adenocarcinoma	Colon Adenocarcinoma		MSI	-0.0860504
ACH-000212				Non-melanoma cell line	CAL120	Breast	Invasive Breast Carcinoma	Invasive Breast Carcinoma	ERneg HER2neg	Basal B	-0.0848805
ACH-000207				Non-melanoma cell line	DETROIT562	Head and Neck	Head and Neck Squamous Cell Carcinoma	Oropharynx Squamous Cell Carcinoma	Pharynx		-0.0834144
ACH-000303				Non-melanoma cell line	SNU5	Esophagus/Stomach	Esophagogastric Adenocarcinoma	Stomach Adenocarcinoma			-0.0832722
ACH-001000				Non-melanoma cell line	1321N1	CNS/Brain	Diffuse Glioma	Astrocytoma	Astrocytoma		-0.0830239
ACH-000393				Non-melanoma cell line	HLF	Liver	Hepatocellular Carcinoma	Hepatocellular Carcinoma			-0.0828466
ACH-000095				Non-melanoma cell line	D341Med	CNS/Brain	Embryonal Tumor	Medulloblastoma	Med Group 3	MYC Amp	-0.0827419
ACH-001042				Non-melanoma cell line	COLO704	Uterus	Endometrial Carcinoma	Endometrial Carcinoma			-0.0823437
ACH-000793				Non-melanoma cell line	KATOIII	Esophagus/Stomach	Esophagogastric Adenocarcinoma	Signet Ring Cell Carcinoma of the Stomach	Signet Ring Cell		-0.0818794
ACH-000334				Non-melanoma cell line	DB	Lymphoid	Mature B-Cell Neoplasms	Diffuse Large B-Cell Lymphoma, NOS	DLBCL		-0.0817542
ACH-000732				Non-melanoma cell line	PECAPJ41CLONED2	Head and Neck	Head and Neck Squamous Cell Carcinoma	Oral Cavity Squamous Cell Carcinoma	Oral		-0.0815896
ACH-000781				Non-melanoma cell line	NCIH2023	Lung	Non-Small Cell Lung Cancer	Lung Adenocarcinoma	NSCLC Adenocarcinoma		-0.0814483
ACH-000874				Non-melanoma cell line	RS411	Lymphoid	B-Lymphoblastic Leukemia/Lymphoma	B-Lymphoblastic Leukemia/Lymphoma	B-cell		-0.0813418
ACH-000736				Non-melanoma cell line	SNU601	Esophagus/Stomach	Esophagogastric Adenocarcinoma	Signet Ring Cell Carcinoma of the Stomach	Signet Ring Cell		-0.0812876
ACH-000376				Non-melanoma cell line	SF295	CNS/Brain	Diffuse Glioma	Glioblastoma	Glioblastoma		-0.0805788
ACH-000575				Non-melanoma cell line	HCC364	Lung	Non-Small Cell Lung Cancer	Lung Adenocarcinoma	NSCLC Adenocarcinoma		-0.0801982
ACH-000627				Non-melanoma cell line	LCLC103H	Lung	Non-Small Cell Lung Cancer	Large Cell Lung Carcinoma	NSCLC Large Cell		-0.0795212
ACH-000954				Non-melanoma cell line	HEC1A	Uterus	Endometrial Carcinoma	Endometrial Carcinoma			-0.0794026
ACH-000491				Non-melanoma cell line	NCIH716	Bowel	Colorectal Adenocarcinoma	Colon Adenocarcinoma			-0.0787873
ACH-000488				Non-melanoma cell line	TE11	Esophagus/Stomach	Esophageal Squamous Cell Carcinoma	Esophageal Squamous Cell Carcinoma			-0.0779894
ACH-000108				Non-melanoma cell line	KP3	Pancreas	Adenosquamous Carcinoma of the Pancreas	Adenosquamous Carcinoma of the Pancreas	Exocrine Adenosquamous		-0.0774374
ACH-000662				Non-melanoma cell line	CORL23	Lung	Non-Small Cell Lung Cancer	Large Cell Lung Carcinoma	NSCLC Large Cell		-0.0764414
ACH-000420				Non-melanoma cell line	SNU449	Liver	Hepatocellular Carcinoma	Hepatocellular Carcinoma			-0.0759589
ACH-000280				Non-melanoma cell line	SNU840	Ovary/Fallopian Tube	Ovarian Epithelial Tumor	Brenner Tumor, Malignant			-0.0748691
ACH-000480				Non-melanoma cell line	HUH7	Liver	Hepatocellular Carcinoma	Hepatocellular Carcinoma			-0.0742838
ACH-000720				Non-melanoma cell line	TCCSUP	Bladder/Urinary Tract	Bladder Urothelial Carcinoma	Bladder Urothelial Carcinoma	Bladder Transitional Cell		-0.0739901
ACH-000823				Non-melanoma cell line	KYSE140	Esophagus/Stomach	Esophageal Squamous Cell Carcinoma	Esophageal Squamous Cell Carcinoma			-0.0735209
ACH-000744				Non-melanoma cell line	NCIH1623	Lung	Non-Small Cell Lung Cancer	Lung Adenocarcinoma	NSCLC Adenocarcinoma		-0.0732478
ACH-000753				Non-melanoma cell line	JMSU1	Bladder/Urinary Tract	Bladder Urothelial Carcinoma	Bladder Urothelial Carcinoma			-0.0724896
ACH-000264				Non-melanoma cell line	CALU6	Lung	Non-Small Cell Lung Cancer	Lung Adenocarcinoma			-0.0719621
ACH-000485				Non-melanoma cell line	GSU	Esophagus/Stomach	Esophagogastric Adenocarcinoma	Stomach Adenocarcinoma			-0.0718618
ACH-000361				Non-melanoma cell line	SKHEP1	Liver	Hepatocellular Carcinoma	Hepatocellular Carcinoma			-0.071204
ACH-000867				Non-melanoma cell line	CHAGOK1	Lung	Non-Small Cell Lung Cancer	Non-Small Cell Lung Cancer			-0.0712002
ACH-000552				Non-melanoma cell line	HT29	Bowel	Colorectal Adenocarcinoma	Colon Adenocarcinoma			-0.0710942
ACH-000351				Non-melanoma cell line	MKN1	Esophagus/Stomach	Esophagogastric Adenocarcinoma	Adenosquamous Carcinoma of the Stomach			-0.0708804
ACH-000114				Non-melanoma cell line	SU8686	Pancreas	Pancreatic Adenocarcinoma	Pancreatic Adenocarcinoma	Exocrine Adenocarcinoma		-0.0703563
ACH-000919				Non-melanoma cell line	IM95	Esophagus/Stomach	Esophagogastric Adenocarcinoma	Stomach Adenocarcinoma			-0.069636
ACH-000886				Non-melanoma cell line	NCIH2009	Lung	Non-Small Cell Lung Cancer	Lung Adenocarcinoma	NSCLC Adenocarcinoma		-0.0692336
ACH-000900				Non-melanoma cell line	NCIH23	Lung	Non-Small Cell Lung Cancer	Lung Adenocarcinoma	NSCLC Adenocarcinoma		-0.0685835
ACH-000499				Non-melanoma cell line	EW8	Bone	Ewing Sarcoma	Ewing Sarcoma		EWS_FLI	-0.0681437
ACH-000804				Non-melanoma cell line	NB1	Peripheral Nervous System	Neuroblastoma	Neuroblastoma		MYCN Amp	-0.0676105
ACH-000857				Non-melanoma cell line	CAL851	Breast	Invasive Breast Carcinoma	Breast Invasive Ductal Carcinoma	ERneg HER2neg	Basal A	-0.0675346
ACH-001395				Non-melanoma cell line	SUM44PE	Breast	Invasive Breast Carcinoma	Breast Invasive Lobular Carcinoma	ERpos HER2pos	Luminal	-0.0672543
ACH-000666				Non-melanoma cell line	NCIH1355	Lung	Non-Small Cell Lung Cancer	Lung Adenocarcinoma	NSCLC Adenocarcinoma		-0.0666531
ACH-000066				Non-melanoma cell line	HCC4006	Lung	Non-Small Cell Lung Cancer	Lung Adenocarcinoma	NSCLC Adenocarcinoma		-0.0660213
ACH-000617				Non-melanoma cell line	OVCAR4	Ovary/Fallopian Tube	Ovarian Epithelial Tumor	High-Grade Serous Ovarian Cancer	High Grade Serous		-0.0655936
ACH-000109				Non-melanoma cell line	NCIH3255	Lung	Non-Small Cell Lung Cancer	Lung Adenocarcinoma	NSCLC Adenocarcinoma		-0.0644145
ACH-000417				Non-melanoma cell line	PANC0813	Pancreas	Pancreatic Adenocarcinoma	Pancreatic Adenocarcinoma	Exocrine Adenocarcinoma		-0.0637085
ACH-000247				Non-melanoma cell line	OCUM1	Esophagus/Stomach	Esophagogastric Adenocarcinoma	Diffuse Type Stomach Adenocarcinoma	Diffuse Gastric		-0.0633231
ACH-000424				Non-melanoma cell line	TC71	Bone	Ewing Sarcoma	Ewing Sarcoma			-0.0631538
ACH-000524				Non-melanoma cell line	KURAMOCHI	Ovary/Fallopian Tube	Ovarian Epithelial Tumor	High-Grade Serous Ovarian Cancer	High Grade Serous		-0.0630868
ACH-000984				Non-melanoma cell line	HEC6	Uterus	Endometrial Carcinoma	Uterine Adenosquamous Carcinoma			-0.0628129
ACH-000971				Non-melanoma cell line	HCT116	Bowel	Colorectal Adenocarcinoma	Colon Adenocarcinoma		MSI	-0.0624116
ACH-000778				Non-melanoma cell line	HSC3	Head and Neck	Head and Neck Squamous Cell Carcinoma	Oral Cavity Squamous Cell Carcinoma			-0.0619289
ACH-000979				Non-melanoma cell line	DU145	Prostate	Prostate Adenocarcinoma	Prostate Adenocarcinoma			-0.0618238
ACH-000967				Non-melanoma cell line	SNUC2A	Bowel	Colorectal Adenocarcinoma	Colon Adenocarcinoma		MSI	-0.0610744
ACH-001107				Non-melanoma cell line	KP1N	Pancreas	Pancreatic Adenocarcinoma	Pancreatic Adenocarcinoma	Exocrine Adenocarcinoma		-0.0607309
ACH-000677				Non-melanoma cell line	SW1573	Lung	Non-Small Cell Lung Cancer	Lung Adenocarcinoma	NSCLC Adenocarcinoma		-0.0606588
ACH-000846				Non-melanoma cell line	FADU	Head and Neck	Head and Neck Squamous Cell Carcinoma	Hypopharynx Squamous Cell Carcinoma			-0.059998
ACH-000681				Non-melanoma cell line	A549	Lung	Non-Small Cell Lung Cancer	Lung Adenocarcinoma	NSCLC Adenocarcinoma		-0.059514
ACH-000395				Non-melanoma cell line	NCIH520	Lung	Non-Small Cell Lung Cancer	Lung Squamous Cell Carcinoma	NSCLC Squamous		-0.0591506
ACH-000217				Non-melanoma cell line	JHH6	Liver	Hepatocellular Carcinoma	Hepatocellular Carcinoma			-0.0590431
ACH-000724				Non-melanoma cell line	HT1376	Bladder/Urinary Tract	Bladder Urothelial Carcinoma	Bladder Urothelial Carcinoma			-0.0587314
ACH-000103				Non-melanoma cell line	CAOV4	Ovary/Fallopian Tube	Ovarian Epithelial Tumor	High-Grade Serous Ovarian Cancer	High Grade Serous		-0.0585424
ACH-000713				Non-melanoma cell line	CAOV3	Ovary/Fallopian Tube	Ovarian Epithelial Tumor	High-Grade Serous Ovarian Cancer	High Grade Serous		-0.0574682
ACH-000820				Non-melanoma cell line	SW403	Bowel	Colorectal Adenocarcinoma	Colon Adenocarcinoma			-0.0574365
ACH-000948				Non-melanoma cell line	2313287	Esophagus/Stomach	Esophagogastric Adenocarcinoma	Stomach Adenocarcinoma			-0.0572478
ACH-000837				Non-melanoma cell line	NCIH322	Lung	Non-Small Cell Lung Cancer	Lung Adenocarcinoma	NSCLC Adenocarcinoma		-0.0571152
ACH-000265				Non-melanoma cell line	KP4	Pancreas	Pancreatic Adenocarcinoma	Pancreatic Adenocarcinoma	Exocrine Adenocarcinoma		-0.0570655
ACH-001318				Non-melanoma cell line	PLCPRF5	Liver	Hepatocellular Carcinoma	Hepatocellular Carcinoma			-0.0570218
ACH-000118				Non-melanoma cell line	HUPT3	Pancreas	Pancreatic Adenocarcinoma	Pancreatic Adenocarcinoma	Exocrine Adenocarcinoma		-0.0568865
ACH-000711				Non-melanoma cell line	JIMT1	Breast	Invasive Breast Carcinoma	Breast Invasive Ductal Carcinoma	ERneg HER2pos	Basal A	-0.0567175
ACH-000605				Non-melanoma cell line	TE6	Esophagus/Stomach	Esophageal Squamous Cell Carcinoma	Esophageal Squamous Cell Carcinoma			-0.0567126
ACH-000128				Non-melanoma cell line	LN319	CNS/Brain	Diffuse Glioma	Astrocytoma	Astrocytoma		-0.055447
ACH-000448				Non-melanoma cell line	NCIH1666	Lung	Non-Small Cell Lung Cancer	Lung Adenocarcinoma	NSCLC Adenocarcinoma		-0.0551473
ACH-000696				Non-melanoma cell line	OVCAR8	Ovary/Fallopian Tube	Ovarian Epithelial Tumor	High-Grade Serous Ovarian Cancer	High Grade Serous		-0.0549687
ACH-000249				Non-melanoma cell line	CL11	Bowel	Colorectal Adenocarcinoma	Colon Adenocarcinoma			-0.0547703
ACH-000726				Non-melanoma cell line	TE14	Esophagus/Stomach	Esophageal Squamous Cell Carcinoma	Esophageal Squamous Cell Carcinoma			-0.054526
ACH-000518				Non-melanoma cell line	CAL33	Head and Neck	Head and Neck Squamous Cell Carcinoma	Oral Cavity Squamous Cell Carcinoma	Oral		-0.0543212
ACH-000794				Non-melanoma cell line	BICR22	Head and Neck	Head and Neck Squamous Cell Carcinoma	Oral Cavity Squamous Cell Carcinoma	Oral		-0.0542502
ACH-000522				Non-melanoma cell line	UMUC3	Bladder/Urinary Tract	Bladder Urothelial Carcinoma	Bladder Urothelial Carcinoma	Bladder Transitional Cell		-0.0542014
ACH-000341				Non-melanoma cell line	SKNFI	Peripheral Nervous System	Neuroblastoma	Neuroblastoma			-0.0531661
ACH-000887				Non-melanoma cell line	SF172	CNS/Brain	Diffuse Glioma	Glioblastoma	Glioblastoma		-0.0531347
ACH-000851				Non-melanoma cell line	MORCPR	Lung	Non-Small Cell Lung Cancer	Lung Adenocarcinoma	NSCLC Adenocarcinoma		-0.0530697
ACH-000907				Non-melanoma cell line	SNU349	Kidney	Renal Cell Carcinoma	Renal Clear Cell Carcinoma	Clear Cell		-0.0529862
ACH-000057				Non-melanoma cell line	OPM1	Lymphoid	Mature B-Cell Neoplasms	Plasma Cell Myeloma			-0.0524058
ACH-000234				Non-melanoma cell line	CAKI2	Kidney	Renal Cell Carcinoma	Papillary Renal Cell Carcinoma	Clear Cell		-0.0520667
ACH-000506				Non-melanoma cell line	NCIH146	Lung	Lung Neuroendocrine Tumor	Small Cell Lung Cancer			-0.0517675
ACH-000555				Non-melanoma cell line	A498	Kidney	Renal Cell Carcinoma	Renal Cell Carcinoma			-0.0516483
ACH-000438				Non-melanoma cell line	LU65	Lung	Non-Small Cell Lung Cancer	Giant Cell Carcinoma of the Lung	NSCLC Large Cell		-0.0512752
ACH-000784				Non-melanoma cell line	KYSE70	Esophagus/Stomach	Esophageal Squamous Cell Carcinoma	Esophageal Squamous Cell Carcinoma			-0.0504878
ACH-000456				Non-melanoma cell line	BCPAP	Thyroid	Poorly Differentiated Thyroid Cancer	Poorly Differentiated Thyroid Cancer	Papillary		-0.0493229
ACH-000849				Non-melanoma cell line	MDAMB468	Breast	Invasive Breast Carcinoma	Invasive Breast Carcinoma	ERneg HER2neg	Basal A	-0.0489888
ACH-000828				Non-melanoma cell line	ZR7530	Breast	Invasive Breast Carcinoma	Breast Invasive Lobular Carcinoma	ERpos HER2pos	HER2 Amp	-0.0483347
ACH-000308				Non-melanoma cell line	EFO21	Ovary/Fallopian Tube	Ovarian Epithelial Tumor	Serous Ovarian Cancer	Clear Cell		-0.0483299
ACH-000819				Non-melanoma cell line	LN18	CNS/Brain	Diffuse Glioma	Glioblastoma	Glioblastoma		-0.0479417
ACH-000263				Non-melanoma cell line	KASUMI1	Myeloid	Acute Myeloid Leukemia	Acute Myeloid Leukemia	M2		-0.04686
ACH-000717				Non-melanoma cell line	COLO680N	Esophagus/Stomach	Esophageal Squamous Cell Carcinoma	Esophageal Squamous Cell Carcinoma			-0.0464552
ACH-000159				Non-melanoma cell line	OSRC2	Kidney	Renal Cell Carcinoma	Renal Clear Cell Carcinoma			-0.0455327
ACH-000001				Non-melanoma cell line	NIHOVCAR3	Ovary/Fallopian Tube	Ovarian Epithelial Tumor	High-Grade Serous Ovarian Cancer	High Grade Serous		-0.0443166
ACH-001039				Non-melanoma cell line	COLO205	Bowel	Colorectal Adenocarcinoma	Colon Adenocarcinoma			-0.0438493
ACH-000496				Non-melanoma cell line	NCIH1792	Lung	Non-Small Cell Lung Cancer	Lung Adenocarcinoma	NSCLC Adenocarcinoma		-0.0437681
ACH-000647				Non-melanoma cell line	TE1	Esophagus/Stomach	Esophageal Squamous Cell Carcinoma	Esophageal Squamous Cell Carcinoma			-0.0435123
ACH-000470				Non-melanoma cell line	SW1463	Bowel	Colorectal Adenocarcinoma	Rectal Adenocarcinoma			-0.0427051
ACH-000271				Non-melanoma cell line	SUDHL10	Lymphoid	Mature B-Cell Neoplasms	Diffuse Large B-Cell Lymphoma, NOS	DLBCL		-0.0421375
ACH-001099				Non-melanoma cell line	KD	Soft Tissue	Rhabdoid Cancer	Extrarenal Rhabdoid Cancer			-0.041732
ACH-000595				Non-melanoma cell line	LN229	CNS/Brain	Diffuse Glioma	Glioblastoma	Glioblastoma		-0.0416002
ACH-001020				Non-melanoma cell line	BT16	CNS/Brain	Embryonal Tumor	Atypical Teratoid/Rhabdoid Tumor			-0.0398924
ACH-000535				Non-melanoma cell line	BXPC3	Pancreas	Pancreatic Adenocarcinoma	Pancreatic Adenocarcinoma	Exocrine Adenocarcinoma		-0.0397283
ACH-000007				Non-melanoma cell line	LS513	Bowel	Colorectal Adenocarcinoma	Colon Adenocarcinoma			-0.0392766
ACH-000110				Non-melanoma cell line	NCCSTCK140	Esophagus/Stomach	Esophagogastric Adenocarcinoma	Stomach Adenocarcinoma			-0.0381647
ACH-000553				Non-melanoma cell line	SQ1	Lung	Non-Small Cell Lung Cancer	Lung Squamous Cell Carcinoma	NSCLC Squamous		-0.0376075
ACH-000701				Non-melanoma cell line	RMUGS	Ovary/Fallopian Tube	Ovarian Epithelial Tumor	Mucinous Ovarian Cancer	Mucinous		-0.0370535
ACH-000023				Non-melanoma cell line	PATU8988T	Pancreas	Pancreatic Adenocarcinoma	Pancreatic Adenocarcinoma	Exocrine Adenocarcinoma		-0.0364165
ACH-000792				Non-melanoma cell line	BFTC909	Kidney	Renal Cell Carcinoma	Renal Cell Carcinoma	Transitional Cell		-0.03582
ACH-000139				Non-melanoma cell line	PANC0327	Pancreas	Pancreatic Adenocarcinoma	Pancreatic Adenocarcinoma	Exocrine Adenocarcinoma		-0.0358047
ACH-000906				Non-melanoma cell line	ES2	Ovary/Fallopian Tube	Ovarian Epithelial Tumor	Clear Cell Ovarian Cancer	Clear Cell		-0.0351753
ACH-000986				Non-melanoma cell line	HT115	Bowel	Colorectal Adenocarcinoma	Colon Adenocarcinoma			-0.0349568
ACH-000655				Non-melanoma cell line	SF268	CNS/Brain	Diffuse Glioma	Astrocytoma			-0.0344088
ACH-000018				Non-melanoma cell line	T24	Bladder/Urinary Tract	Bladder Urothelial Carcinoma	Bladder Urothelial Carcinoma			-0.0342872
ACH-000783				Non-melanoma cell line	CAMA1	Breast	Invasive Breast Carcinoma	Breast Invasive Lobular Carcinoma	ERpos HER2neg	Luminal	-0.0342105
ACH-000140				Non-melanoma cell line	PFEIFFER	Lymphoid	Mature B-Cell Neoplasms	Diffuse Large B-Cell Lymphoma, NOS	DLBCL		-0.0341444
ACH-000917				Non-melanoma cell line	TE4	Esophagus/Stomach	Esophageal Squamous Cell Carcinoma	Esophageal Squamous Cell Carcinoma			-0.0334624
ACH-000924				Non-melanoma cell line	NCIH2172	Lung	Non-Small Cell Lung Cancer	Non-Small Cell Lung Cancer			-0.0332944
ACH-000725				Non-melanoma cell line	HCC202	Breast	Breast Ductal Carcinoma In Situ	Breast Ductal Carcinoma In Situ	ERneg HER2pos	HER2 Amp	-0.033253
ACH-000279				Non-melanoma cell line	EWS502	Bone	Ewing Sarcoma	Ewing Sarcoma		EWS_FLI	-0.0326572
ACH-000624				Non-melanoma cell line	HCC1806	Breast	Breast Ductal Carcinoma In Situ	Breast Ductal Carcinoma In Situ	ERneg HER2neg	Basal A	-0.0323731
ACH-000855				Non-melanoma cell line	KYSE150	Esophagus/Stomach	Esophageal Squamous Cell Carcinoma	Esophageal Squamous Cell Carcinoma			-0.0323389
ACH-000366				Non-melanoma cell line	SKNDZ	Peripheral Nervous System	Neuroblastoma	Neuroblastoma		MYCN Amp	-0.0320961
ACH-000502				Non-melanoma cell line	TCCPAN2	Pancreas	Pancreatic Adenocarcinoma	Pancreatic Adenocarcinoma	Exocrine Adenocarcinoma		-0.0319034
ACH-000191				Non-melanoma cell line	BHT101	Thyroid	Anaplastic Thyroid Cancer	Anaplastic Thyroid Cancer	Papillary		-0.0317603
ACH-001089				Non-melanoma cell line	HLE	Liver	Hepatocellular Carcinoma	Hepatocellular Carcinoma			-0.0314666
ACH-000965				Non-melanoma cell line	RL952	Uterus	Endometrial Carcinoma	Uterine Adenosquamous Carcinoma			-0.0301537
ACH-000934				Non-melanoma cell line	MDAMB361	Breast	Invasive Breast Carcinoma	Invasive Breast Carcinoma	ERpos HER2pos	HER2 Amp	-0.0299194
ACH-000311				Non-melanoma cell line	NCIH2122	Lung	Non-Small Cell Lung Cancer	Lung Adenocarcinoma	NSCLC Adenocarcinoma		-0.0298309
ACH-000515				Non-melanoma cell line	HCC33	Lung	Lung Neuroendocrine Tumor	Small Cell Lung Cancer			-0.0283531
ACH-000356				Non-melanoma cell line	MKN45	Esophagus/Stomach	Esophagogastric Adenocarcinoma	Diffuse Type Stomach Adenocarcinoma	Diffuse Gastric		-0.0281861
ACH-002085				Non-melanoma cell line	HSSYII	Soft Tissue	Synovial Sarcoma	Synovial Sarcoma			-0.0281266
ACH-000542				Non-melanoma cell line	HEYA8	Ovary/Fallopian Tube	Ovarian Epithelial Tumor	High-Grade Serous Ovarian Cancer	Low Grade Serous		-0.0258691
ACH-000042				Non-melanoma cell line	PANC0203	Pancreas	Pancreatic Adenocarcinoma	Pancreatic Adenocarcinoma	Exocrine Adenocarcinoma		-0.0254682
ACH-000943				Non-melanoma cell line	RKO	Bowel	Colorectal Adenocarcinoma	Colon Adenocarcinoma		MSI	-0.0248616
ACH-000153				Non-melanoma cell line	NCIH2052	Pleura	Pleural Mesothelioma	Pleural Mesothelioma, Sarcomatoid Type			-0.0246527
ACH-000991	c.394G>A	c.(394-396)Gaa>Aaa	p.E132K	Non-melanoma cell line	SNU81	Bowel	Colorectal Adenocarcinoma	Colon Adenocarcinoma			-0.0236819
ACH-000777				Non-melanoma cell line	KYSE30	Esophagus/Stomach	Esophageal Squamous Cell Carcinoma	Esophageal Squamous Cell Carcinoma			-0.0236764
ACH-000152				Non-melanoma cell line	M059K	CNS/Brain	Diffuse Glioma	Glioblastoma	Glioblastoma		-0.0235618
ACH-000487				Non-melanoma cell line	F36P	Myeloid	Myelodysplastic Syndromes	Myelodysplastic Syndromes	M6		-0.0230954
ACH-000004				Non-melanoma cell line	HEL	Myeloid	Acute Myeloid Leukemia	Acute Myeloid Leukemia	M6		-0.023072
ACH-000046				Non-melanoma cell line	ACHN	Kidney	Renal Cell Carcinoma	Papillary Renal Cell Carcinoma			-0.0223358
ACH-001307				Non-melanoma cell line	8505C	Thyroid	Anaplastic Thyroid Cancer	Anaplastic Thyroid Cancer			-0.0212138
ACH-000852				Non-melanoma cell line	NCIH1435	Lung	Non-Small Cell Lung Cancer	Lung Adenocarcinoma	NSCLC Adenocarcinoma		-0.0205021
ACH-000055				Non-melanoma cell line	D283MED	CNS/Brain	Embryonal Tumor	Medulloblastoma	Med Group 3	MYC Exp	-0.0201677
ACH-000362				Non-melanoma cell line	MOLM13	Myeloid	Acute Myeloid Leukemia	Acute Myeloid Leukemia			-0.0200849
ACH-001825				Non-melanoma cell line	SW527	Bowel	Colorectal Adenocarcinoma	Colon Adenocarcinoma			-0.0200266
ACH-000460				Non-melanoma cell line	SNU8	Ovary/Fallopian Tube	Ovarian Epithelial Tumor	Serous Ovarian Cancer	High Grade Serous		-0.0188623
ACH-000363				Non-melanoma cell line	SKMM2	Lymphoid	Mature B-Cell Neoplasms	Plasma Cell Myeloma			-0.0188094
ACH-001306				Non-melanoma cell line	8305C	Thyroid	Anaplastic Thyroid Cancer	Anaplastic Thyroid Cancer			-0.0186899
ACH-000929				Non-melanoma cell line	NCIH2110	Lung	Non-Small Cell Lung Cancer	Non-Small Cell Lung Cancer			-0.0183084
ACH-000652				Non-melanoma cell line	SUIT2	Pancreas	Pancreatic Adenocarcinoma	Pancreatic Adenocarcinoma	Exocrine Adenocarcinoma		-0.0181699
ACH-000749				Non-melanoma cell line	DMS273	Lung	Lung Neuroendocrine Tumor	Small Cell Lung Cancer			-0.0175322
ACH-000880				Non-melanoma cell line	AGS	Esophagus/Stomach	Esophagogastric Adenocarcinoma	Stomach Adenocarcinoma			-0.0162151
ACH-000599				Non-melanoma cell line	PATU8902	Pancreas	Pancreatic Adenocarcinoma	Pancreatic Adenocarcinoma	Exocrine Adenocarcinoma		-0.0161567
ACH-000888				Non-melanoma cell line	NCIH1793	Lung	Non-Small Cell Lung Cancer	Lung Adenocarcinoma	NSCLC Adenocarcinoma		-0.0161091
ACH-000985				Non-melanoma cell line	LS411N	Bowel	Colorectal Adenocarcinoma	Colon Adenocarcinoma		MSI	-0.0159826
ACH-001272				Non-melanoma cell line	FUJI	Soft Tissue	Synovial Sarcoma	Synovial Sarcoma			-0.0157891
ACH-000631				Non-melanoma cell line	KS1	CNS/Brain	Diffuse Glioma	Glioblastoma	Astrocytoma		-0.0146591
ACH-000087				Non-melanoma cell line	SKES1	Bone	Ewing Sarcoma	Ewing Sarcoma		EWS_FLI	-0.0140245
ACH-000842				Non-melanoma cell line	SW480	Bowel	Colorectal Adenocarcinoma	Colon Adenocarcinoma			-0.0137922
ACH-000658				Non-melanoma cell line	KMS18	Lymphoid	Mature B-Cell Neoplasms	Plasma Cell Myeloma			-0.0130889
ACH-000950				Non-melanoma cell line	LOVO	Bowel	Colorectal Adenocarcinoma	Colon Adenocarcinoma		MSI	-0.013
ACH-000192				Non-melanoma cell line	MFE280	Uterus	Endometrial Carcinoma	Endometrial Carcinoma			-0.0126131
ACH-000259				Non-melanoma cell line	KELLY	Peripheral Nervous System	Neuroblastoma	Neuroblastoma		MYCN Amp	-0.0125091
ACH-000676				Non-melanoma cell line	LN464	CNS/Brain	Diffuse Glioma	Glioblastoma	Glioblastoma		-0.0123033
ACH-000316				Non-melanoma cell line	SNU886	Liver	Hepatocellular Carcinoma	Hepatocellular Carcinoma			-0.0120754
ACH-001096				Non-melanoma cell line	JR	Soft Tissue	Rhabdomyosarcoma	Alveolar Rhabdomyosarcoma			-0.0117459
ACH-000544				Non-melanoma cell line	OE21	Esophagus/Stomach	Esophageal Squamous Cell Carcinoma	Esophageal Squamous Cell Carcinoma			-0.0112756
ACH-000202				Non-melanoma cell line	COLO320	Bowel	Colorectal Adenocarcinoma	Colon Adenocarcinoma			-0.0111427
ACH-000431				Non-melanoma cell line	NCIH1694	Lung	Lung Neuroendocrine Tumor	Small Cell Lung Cancer			-0.0108056
ACH-000471				Non-melanoma cell line	LI7	Liver	Hepatocellular Carcinoma	Hepatocellular Carcinoma			-0.0104192
ACH-000414				Non-melanoma cell line	NCIH1944	Lung	Non-Small Cell Lung Cancer	Lung Adenocarcinoma	NSCLC Adenocarcinoma		-0.0104002
ACH-000573				Non-melanoma cell line	MDAMB436	Breast	Invasive Breast Carcinoma	Breast Invasive Carcinoma, NOS	ERneg HER2neg	Basal B	-0.00991085
ACH-001048				Non-melanoma cell line	COV504	Ovary/Fallopian Tube	Ovarian Epithelial Tumor	Serous Ovarian Cancer	High Grade Serous		-0.00974606
ACH-002017				Non-melanoma cell line	OMM1	Eye	Ocular Melanoma	Uveal Melanoma			-0.0090214
ACH-000589				Non-melanoma cell line	NCIH1437	Lung	Non-Small Cell Lung Cancer	Lung Adenocarcinoma	NSCLC Adenocarcinoma		-0.00890685
ACH-000620				Non-melanoma cell line	JHH1	Liver	Hepatocellular Carcinoma	Hepatocellular Carcinoma			-0.00867764
ACH-000811				Non-melanoma cell line	SKOV3	Ovary/Fallopian Tube	Ovarian Epithelial Tumor	Serous Ovarian Cancer	Endometrioid		-0.00835088
ACH-000006				Non-melanoma cell line	MONOMAC6	Myeloid	Acute Myeloid Leukemia	Acute Monoblastic/Monocytic Leukemia	M5		-0.00799218
ACH-000895				Non-melanoma cell line	CL34	Bowel	Colorectal Adenocarcinoma	Colon Adenocarcinoma		MSI	-0.00793421
ACH-000075				Non-melanoma cell line	U87MG	CNS/Brain	Diffuse Glioma	Glioblastoma	Astrocytoma		-0.0078067
ACH-000100				Non-melanoma cell line	RH41	Soft Tissue	Rhabdomyosarcoma	Alveolar Rhabdomyosarcoma	Alveolar		-0.0073151
ACH-000998				Non-melanoma cell line	CW2	Bowel	Colorectal Adenocarcinoma	Colon Adenocarcinoma		MSI	-0.0071257
ACH-000719				Non-melanoma cell line	RMGI	Ovary/Fallopian Tube	Ovarian Epithelial Tumor	Clear Cell Ovarian Cancer	Clear Cell		-0.00699691
ACH-000966				Non-melanoma cell line	IGROV1	Ovary/Fallopian Tube	Ovarian Epithelial Tumor	Endometrioid Ovarian Cancer	Mixed Endometrioid Clear Cell		-0.0062584
ACH-000864				Non-melanoma cell line	COLO684	Uterus	Endometrial Carcinoma	Endometrial Carcinoma			-0.00532367
ACH-000721				Non-melanoma cell line	HMC18	Breast	Invasive Breast Carcinoma	Breast Invasive Ductal Carcinoma	ERneg HER2neg	Basal B	-0.00518104
ACH-000657				Non-melanoma cell line	A2780	Ovary/Fallopian Tube	Ovarian Epithelial Tumor	Endometrioid Ovarian Cancer	Endometrioid		-0.00504999
ACH-002332				Non-melanoma cell line	GISTT1	Soft Tissue	Gastrointestinal Stromal Tumor	Gastrointestinal Stromal Tumor			-0.0042803
ACH-000969				Non-melanoma cell line	KM12	Bowel	Colorectal Adenocarcinoma	Colon Adenocarcinoma		MSI	-0.00239724
ACH-000768				Non-melanoma cell line	MDAMB231	Breast	Invasive Breast Carcinoma	Invasive Breast Carcinoma	ERneg HER2neg	Basal B	-0.00203066
ACH-000231				Non-melanoma cell line	KALS1	CNS/Brain	Diffuse Glioma	Glioblastoma	Glioblastoma		-0.00138899
ACH-000622				Non-melanoma cell line	KNS42	CNS/Brain	Diffuse Glioma	Glioblastoma	Glioblastoma		-0.00116495
ACH-001075				Non-melanoma cell line	NCIH292	Lung	Non-Small Cell Lung Cancer	Mucoepidermoid Carcinoma of the Lung	NSCLC Mucoepidermoid		-0.000649723
ACH-000472				Non-melanoma cell line	HSC2	Head and Neck	Head and Neck Squamous Cell Carcinoma	Oral Cavity Squamous Cell Carcinoma			-0.000122733
ACH-000922				Non-melanoma cell line	RCHACV	Lymphoid	B-Lymphoblastic Leukemia/Lymphoma	B-Lymphoblastic Leukemia/Lymphoma	B-cell		0.000562197
ACH-000528				Non-melanoma cell line	ABC1	Lung	Non-Small Cell Lung Cancer	Lung Adenocarcinoma	NSCLC Adenocarcinoma		0.000887993
ACH-000685				Non-melanoma cell line	L33	Pancreas	Adenosquamous Carcinoma of the Pancreas	Adenosquamous Carcinoma of the Pancreas	Exocrine Adenosquamous		0.0010665
ACH-000643				Non-melanoma cell line	HDQP1	Breast	Invasive Breast Carcinoma	Breast Invasive Ductal Carcinoma	ERneg HER2neg	Basal A	0.00118836
ACH-000407				Non-melanoma cell line	SNU685	Uterus	Endometrial Carcinoma	Uterine Carcinosarcoma/Uterine Malignant Mixed Mullerian Tumor			0.00143692
ACH-000211				Non-melanoma cell line	DAOY	CNS/Brain	Embryonal Tumor	Medulloblastoma		Non MYC	0.00194224
ACH-000086				Non-melanoma cell line	ACCMESO1	Pleura	Pleural Mesothelioma	Pleural Mesothelioma, Epithelioid Type			0.00325557
ACH-000869				Non-melanoma cell line	NCIH1568	Lung	Non-Small Cell Lung Cancer	Lung Adenocarcinoma	NSCLC Adenocarcinoma		0.00438129
ACH-000757				Non-melanoma cell line	A427	Lung	Non-Small Cell Lung Cancer	Lung Adenocarcinoma	NSCLC Adenocarcinoma		0.00451941
ACH-000769				Non-melanoma cell line	LK2	Lung	Non-Small Cell Lung Cancer	Lung Squamous Cell Carcinoma	NSCLC Squamous		0.00455167
ACH-000548				Non-melanoma cell line	BHY	Head and Neck	Head and Neck Squamous Cell Carcinoma	Oral Cavity Squamous Cell Carcinoma	Oral		0.00514286
ACH-000155				Non-melanoma cell line	SW1990	Pancreas	Pancreatic Adenocarcinoma	Pancreatic Adenocarcinoma	Exocrine Adenocarcinoma		0.00562151
ACH-000138				Non-melanoma cell line	CFPAC1	Pancreas	Pancreatic Adenocarcinoma	Pancreatic Adenocarcinoma	Exocrine Adenocarcinoma		0.00690373
ACH-000170				Non-melanoma cell line	PRECLH	Prostate	Non-Cancerous	Immortalized Epithelial Cells, Prostate			0.006935
ACH-000349				Non-melanoma cell line	HCC1500	Breast	Breast Ductal Carcinoma In Situ	Breast Ductal Carcinoma In Situ	ERpos HER2neg	Luminal	0.00719411
ACH-001015				Non-melanoma cell line	AZ521	Bowel	Small Bowel Cancer	Duodenal Adenocarcinoma			0.0079349
ACH-000961				Non-melanoma cell line	ISHIKAWAHERAKLIO02ER	Uterus	Endometrial Carcinoma	Endometrial Carcinoma			0.00847111
ACH-000608				Non-melanoma cell line	COV644	Ovary/Fallopian Tube	Ovarian Epithelial Tumor	Mucinous Ovarian Cancer	Mucinous		0.0089818
ACH-001129				Non-melanoma cell line	MONOMAC1	Myeloid	Acute Myeloid Leukemia	Acute Monoblastic/Monocytic Leukemia			0.00942881
ACH-000953				Non-melanoma cell line	SUPT1	Lymphoid	T-Lymphoblastic Leukemia/Lymphoma	T-Lymphoblastic Leukemia/Lymphoma	T-cell		0.011117
ACH-000940				Non-melanoma cell line	AN3CA	Uterus	Endometrial Carcinoma	Endometrial Carcinoma			0.0111627
ACH-000988				Non-melanoma cell line	MFE319	Uterus	Endometrial Carcinoma	Uterine Adenosquamous Carcinoma			0.0116143
ACH-000913				Non-melanoma cell line	ESS1	Uterus	Uterine Sarcoma/Mesenchymal	Endometrial Stromal Sarcoma			0.011669
ACH-000164				Non-melanoma cell line	PANC1	Pancreas	Pancreatic Adenocarcinoma	Pancreatic Adenocarcinoma	Exocrine Adenocarcinoma		0.0130381
ACH-000790				Non-melanoma cell line	SHP77	Lung	Lung Neuroendocrine Tumor	Small Cell Lung Cancer			0.0136612
ACH-000208				Non-melanoma cell line	U178	CNS/Brain	Diffuse Glioma	Astrocytoma	Glioblastoma		0.0142263
ACH-000601				Non-melanoma cell line	MIAPACA2	Pancreas	Pancreatic Adenocarcinoma	Pancreatic Adenocarcinoma	Exocrine Adenocarcinoma		0.0144079
ACH-000670				Non-melanoma cell line	SBC5	Lung	Lung Neuroendocrine Tumor	Small Cell Lung Cancer			0.0145932
ACH-000296				Non-melanoma cell line	OUMS23	Bowel	Colorectal Adenocarcinoma	Colon Adenocarcinoma			0.0149431
ACH-000035				Non-melanoma cell line	NCIH1650	Lung	Non-Small Cell Lung Cancer	Non-Small Cell Lung Cancer	NSCLC Adenocarcinoma		0.0150689
ACH-000912				Non-melanoma cell line	NCIH2286	Lung	Lung Neuroendocrine Tumor	Small Cell Lung Cancer			0.0171524
ACH-000096				Non-melanoma cell line	G401	Kidney	Rhabdoid Cancer	Rhabdoid Cancer			0.0174471
ACH-001275				Non-melanoma cell line	SYO1	Soft Tissue	Synovial Sarcoma	Synovial Sarcoma			0.0181622
ACH-000060				Non-melanoma cell line	PANC1005	Pancreas	Pancreatic Adenocarcinoma	Pancreatic Adenocarcinoma	Exocrine Adenocarcinoma		0.0184121
ACH-000235				Non-melanoma cell line	PANC0403	Pancreas	Pancreatic Adenocarcinoma	Pancreatic Adenocarcinoma	Exocrine Adenocarcinoma		0.0185217
ACH-000161				Non-melanoma cell line	CORL105	Lung	Non-Small Cell Lung Cancer	Lung Adenocarcinoma	NSCLC Adenocarcinoma		0.0187859
ACH-000625				Non-melanoma cell line	HEP3B217	Liver	Hepatocellular Carcinoma	Hepatocellular Carcinoma			0.0203117
ACH-000974				Non-melanoma cell line	SNGM	Uterus	Endometrial Carcinoma	Endometrial Carcinoma			0.0213944
ACH-000365				Non-melanoma cell line	SUDHL4	Lymphoid	Mature B-Cell Neoplasms	Diffuse Large B-Cell Lymphoma, NOS	DLBCL		0.0224286
ACH-000898	c.182A>T	c.(181-183)cAa>cTa	p.Q61L	Non-melanoma cell line	SNU719	Esophagus/Stomach	Esophagogastric Adenocarcinoma	Tubular Stomach Adenocarcinoma	Tubular		0.0229593
ACH-000113				Non-melanoma cell line	OCIAML2	Myeloid	Acute Myeloid Leukemia	Acute Myeloid Leukemia	M4		0.0241554
ACH-000959				Non-melanoma cell line	SNUC4	Bowel	Colorectal Adenocarcinoma	Colon Adenocarcinoma		MSI	0.0255676
ACH-002319				Non-melanoma cell line	184A1	Breast	Non-Cancerous	Immortalized Breast Cells			0.0255849
ACH-000538				Non-melanoma cell line	HUTU80	Bowel	Small Bowel Cancer	Duodenal Adenocarcinoma			0.026421
ACH-000411				Non-melanoma cell line	769P	Kidney	Renal Cell Carcinoma	Renal Clear Cell Carcinoma	Clear Cell		0.0271141
ACH-000645				Non-melanoma cell line	JL1	Pleura	Pleural Mesothelioma	Pleural Mesothelioma, Epithelioid Type			0.0279964
ACH-000276				Non-melanoma cell line	HCC38	Breast	Invasive Breast Carcinoma	Breast Invasive Ductal Carcinoma	ERneg HER2neg	Basal A	0.0296895
ACH-000955				Non-melanoma cell line	SNU407	Bowel	Colorectal Adenocarcinoma	Colon Adenocarcinoma		MSI	0.0298159
ACH-000574				Non-melanoma cell line	FUOV1	Ovary/Fallopian Tube	Ovarian Epithelial Tumor	High-Grade Serous Ovarian Cancer	High Grade Serous		0.0303793
ACH-000347				Non-melanoma cell line	QGP1	Pancreas	Pancreatic Neuroendocrine Tumor	Pancreatic Neuroendocrine Tumor	Somatostatinoma		0.0304555
ACH-001036				Non-melanoma cell line	CMK115	Myeloid	Acute Myeloid Leukemia	Myeloid Leukemia Associated with Down Syndrome			0.0308882
ACH-000718				Non-melanoma cell line	NCIH2291	Lung	Non-Small Cell Lung Cancer	Lung Adenocarcinoma	NSCLC Adenocarcinoma		0.0310045
ACH-001061				Non-melanoma cell line	DLD1	Bowel	Colorectal Adenocarcinoma	Colon Adenocarcinoma			0.031632
ACH-000826				Non-melanoma cell line	CAL12T	Lung	Non-Small Cell Lung Cancer	Non-Small Cell Lung Cancer			0.0317653
ACH-000910				Non-melanoma cell line	MDAMB453	Breast	Invasive Breast Carcinoma	Invasive Breast Carcinoma	ERneg HER2neg	HER2 Amp	0.0321607
ACH-000672				Non-melanoma cell line	IALM	Lung	Non-Small Cell Lung Cancer	Large Cell Lung Carcinoma	NSCLC Large Cell		0.032399
ACH-000097				Non-melanoma cell line	ZR751	Breast	Invasive Breast Carcinoma	Breast Invasive Ductal Carcinoma	ERpos HER2neg	Luminal	0.0328008
ACH-000400				Non-melanoma cell line	SKCO1	Bowel	Colorectal Adenocarcinoma	Colon Adenocarcinoma			0.0333607
ACH-000261				Non-melanoma cell line	RERFLCAI	Lung	Non-Small Cell Lung Cancer	Lung Squamous Cell Carcinoma	NSCLC Squamous		0.0337141
ACH-000005				Non-melanoma cell line	HEL9217	Myeloid	Acute Myeloid Leukemia	Acute Myeloid Leukemia	M6		0.0340867
ACH-000738				Non-melanoma cell line	GB1	CNS/Brain	Diffuse Glioma	Glioblastoma	Glioblastoma		0.0343722
ACH-001091				Non-melanoma cell line	HRT18	Bowel	Colorectal Adenocarcinoma	Colon Adenocarcinoma		MSI	0.0356112
ACH-000980	c.475C>T	c.(475-477)Ctg>Ttg	p.L159L	Non-melanoma cell line	NCIH1155	Lung	Non-Small Cell Lung Cancer	Large Cell Lung Carcinoma	NSCLC Large Cell		0.0362075
ACH-000270				Non-melanoma cell line	HPAC	Pancreas	Pancreatic Adenocarcinoma	Pancreatic Adenocarcinoma	Exocrine Adenocarcinoma		0.0363976
ACH-000853				Non-melanoma cell line	NCIH661	Lung	Non-Small Cell Lung Cancer	Large Cell Lung Carcinoma	NSCLC Large Cell		0.0365842
ACH-000727				Non-melanoma cell line	NCIH2066	Lung	Lung Neuroendocrine Tumor	Small Cell Lung Cancer			0.0369414
ACH-000532				Non-melanoma cell line	SNU61	Bowel	Colorectal Adenocarcinoma	Rectal Adenocarcinoma			0.037225
ACH-001394				Non-melanoma cell line	SUM229PE	Breast	Invasive Breast Carcinoma	Invasive Breast Carcinoma	ERneg HER2neg	Basal	0.0385061
ACH-000996				Non-melanoma cell line	HEC251	Uterus	Endometrial Carcinoma	Endometrial Carcinoma			0.0390589
ACH-000463				Non-melanoma cell line	NCIH460	Lung	Non-Small Cell Lung Cancer	Large Cell Lung Carcinoma	NSCLC Large Cell		0.0397718
ACH-000856				Non-melanoma cell line	CAL51	Breast	Invasive Breast Carcinoma	Invasive Breast Carcinoma	ERneg HER2neg	Basal B	0.0406832
ACH-001065				Non-melanoma cell line	EVSAT	Breast	Invasive Breast Carcinoma	Breast Invasive Lobular Carcinoma			0.0411867
ACH-000406				Non-melanoma cell line	U937	Myeloid	Acute Myeloid Leukemia	Acute Myeloid Leukemia			0.0412765
ACH-000680				Non-melanoma cell line	SW948	Bowel	Colorectal Adenocarcinoma	Colon Adenocarcinoma			0.0415356
ACH-000838				Non-melanoma cell line	AMO1	Lymphoid	Mature B-Cell Neoplasms	Plasma Cell Myeloma	Plasmacytoma		0.0419949
ACH-000879				Non-melanoma cell line	MFE296	Uterus	Endometrial Carcinoma	Endometrial Carcinoma			0.0420129
ACH-001122				Non-melanoma cell line	MKL1	Skin	Merkel Cell Carcinoma	Merkel Cell Carcinoma			0.0462401
ACH-000421				Non-melanoma cell line	SW837	Bowel	Colorectal Adenocarcinoma	Rectal Adenocarcinoma			0.046596
ACH-002320				Non-melanoma cell line	600MPE	Breast	Invasive Breast Carcinoma	Breast Invasive Carcinoma, NOS			0.0482294
ACH-000090				Non-melanoma cell line	PC3	Prostate	Prostate Adenocarcinoma	Prostate Adenocarcinoma			0.04868
ACH-000876				Non-melanoma cell line	MDAMB415	Breast	Invasive Breast Carcinoma	Invasive Breast Carcinoma	ERpos HER2neg	HER2 Amp	0.0490236
ACH-000133				Non-melanoma cell line	HS729	Fibroblast	Non-Cancerous	Fibroblast			0.0505033
ACH-000571				Non-melanoma cell line	T98G	CNS/Brain	Diffuse Glioma	Glioblastoma	Glioblastoma		0.051173
ACH-000774				Non-melanoma cell line	RERFLCAD2	Lung	Non-Small Cell Lung Cancer	Lung Adenocarcinoma	NSCLC Adenocarcinoma		0.0526743
ACH-000651				Non-melanoma cell line	SW620	Bowel	Colorectal Adenocarcinoma	Colon Adenocarcinoma			0.0546293
ACH-000833				Non-melanoma cell line	RH30	Soft Tissue	Rhabdomyosarcoma	Alveolar Rhabdomyosarcoma	Alveolar		0.0557447
ACH-000537				Non-melanoma cell line	SNU761	Liver	Hepatocellular Carcinoma	Hepatocellular Carcinoma			0.0565708
ACH-001175				Non-melanoma cell line	RCC4	Kidney	Renal Cell Carcinoma	Renal Clear Cell Carcinoma	Clear Cell		0.0579705
ACH-000446				Non-melanoma cell line	KPNSI9S	Peripheral Nervous System	Neuroblastoma	Neuroblastoma			0.058406
ACH-000536				Non-melanoma cell line	BT20	Breast	Invasive Breast Carcinoma	Breast Invasive Ductal Carcinoma	ERneg HER2neg	Basal A	0.059468
ACH-000016				Non-melanoma cell line	SLR21	Kidney	Renal Cell Carcinoma	Renal Clear Cell Carcinoma			0.0596225
ACH-001358				Non-melanoma cell line	MDAMB330	Breast	Invasive Breast Carcinoma	Breast Invasive Lobular Carcinoma			0.0602433
ACH-001357				Non-melanoma cell line	MCF10A	Breast	Non-Cancerous	Immortalized Breast Cells			0.060491
ACH-000222				Non-melanoma cell line	ASPC1	Pancreas	Pancreatic Adenocarcinoma	Pancreatic Adenocarcinoma	Exocrine Adenocarcinoma		0.0614464
ACH-000704				Non-melanoma cell line	OAW42	Ovary/Fallopian Tube	Ovarian Epithelial Tumor	Serous Ovarian Cancer			0.0617913
ACH-000176				Non-melanoma cell line	LOUNH91	Lung	Non-Small Cell Lung Cancer	Lung Squamous Cell Carcinoma	NSCLC Squamous		0.0625492
ACH-000668				Non-melanoma cell line	HCC70	Breast	Invasive Breast Carcinoma	Breast Invasive Ductal Carcinoma	ERneg HER2neg	Basal A	0.0649856
ACH-000283				Non-melanoma cell line	A1207	CNS/Brain	Diffuse Glioma	Glioblastoma	Glioblastoma		0.0666305
ACH-000369				Non-melanoma cell line	MOLM16	Myeloid	Acute Myeloid Leukemia	Acute Myeloid Leukemia			0.0671528
ACH-000756				Non-melanoma cell line	GI1	CNS/Brain	Diffuse Glioma	Gliosarcoma	Glioblastoma		0.0676889
ACH-000932				Non-melanoma cell line	SNU1	Esophagus/Stomach	Esophagogastric Adenocarcinoma	Stomach Adenocarcinoma			0.0677134
ACH-000634				Non-melanoma cell line	LN340	CNS/Brain	Diffuse Glioma	Glioblastoma	Glioblastoma		0.0678633
ACH-000556				Non-melanoma cell line	SIHA	Cervix	Cervical Squamous Cell Carcinoma	Cervical Squamous Cell Carcinoma			0.0683683
ACH-001819				Non-melanoma cell line	MFM223	Breast	Invasive Breast Carcinoma	Breast Invasive Ductal Carcinoma	ERneg HER2neg	Luminal	0.0688021
ACH-000098				Non-melanoma cell line	GAMG	CNS/Brain	Diffuse Glioma	Glioblastoma	Glioblastoma		0.0693385
ACH-000364				Non-melanoma cell line	U2OS	Bone	Osteosarcoma	Osteosarcoma			0.0695802
ACH-000982				Non-melanoma cell line	GP2D	Bowel	Colorectal Adenocarcinoma	Colon Adenocarcinoma		MSI	0.0698781
ACH-000433				Non-melanoma cell line	CAKI1	Kidney	Renal Cell Carcinoma	Renal Clear Cell Carcinoma	Clear Cell		0.072354
ACH-000609				Non-melanoma cell line	SF126	CNS/Brain	Diffuse Glioma	Glioblastoma	Astrocytoma		0.0740354
ACH-000253				Non-melanoma cell line	COLO201	Bowel	Colorectal Adenocarcinoma	Colon Adenocarcinoma			0.074809
ACH-002328				Non-melanoma cell line	MX1	Breast	Breast Neoplasm, NOS	Breast Neoplasm, NOS			0.0777593
ACH-000148				Non-melanoma cell line	HS578T	Breast	Invasive Breast Carcinoma	Breast Invasive Carcinoma, NOS	ERneg HER2neg	Basal B	0.0805054
ACH-000861				Non-melanoma cell line	HOP62	Lung	Non-Small Cell Lung Cancer	Lung Adenocarcinoma	NSCLC Adenocarcinoma		0.0805802
ACH-000117				Non-melanoma cell line	EFM192A	Breast	Invasive Breast Carcinoma	Invasive Breast Carcinoma	ERpos HER2pos	HER2 Amp	0.0811902
ACH-000977				Non-melanoma cell line	LNCAPCLONEFGC	Prostate	Prostate Adenocarcinoma	Prostate Adenocarcinoma			0.083423
ACH-001201				Non-melanoma cell line	SUMB002	CNS/Brain	Embryonal Tumor	Medulloblastoma			0.084606
ACH-000255				Non-melanoma cell line	LMSU	Esophagus/Stomach	Esophagogastric Adenocarcinoma	Stomach Adenocarcinoma			0.084862
ACH-000246				Non-melanoma cell line	SLR23	Kidney	Renal Cell Carcinoma	Renal Clear Cell Carcinoma			0.0857464
ACH-001391				Non-melanoma cell line	SUM159PT	Breast	Invasive Breast Carcinoma	Invasive Breast Carcinoma	ERneg HER2neg	Basal B	0.0872004
ACH-001001				Non-melanoma cell line	143B	Bone	Osteosarcoma	Osteosarcoma			0.0889341
ACH-000936				Non-melanoma cell line	EFO27	Ovary/Fallopian Tube	Ovarian Epithelial Tumor	Mucinous Ovarian Cancer	Endometrioid		0.0896811
ACH-000317				Non-melanoma cell line	TUHR14TKB	Kidney	Renal Cell Carcinoma	Renal Cell Carcinoma			0.090372
ACH-000459				Non-melanoma cell line	TUHR10TKB	Kidney	Renal Cell Carcinoma	Renal Clear Cell Carcinoma			0.0904971
ACH-000092				Non-melanoma cell line	NCIH2452	Pleura	Pleural Mesothelioma	Pleural Mesothelioma, Biphasic Type			0.0917459
ACH-001249				Non-melanoma cell line	YMB1	Breast	Invasive Breast Carcinoma	Breast Invasive Ductal Carcinoma		Luminal	0.0920848
ACH-000429				Non-melanoma cell line	A704	Kidney	Renal Cell Carcinoma	Renal Cell Carcinoma			0.0935183
ACH-000094				Non-melanoma cell line	HPAFII	Pancreas	Pancreatic Adenocarcinoma	Pancreatic Adenocarcinoma	Exocrine Adenocarcinoma		0.0941686
ACH-000040				Non-melanoma cell line	U118MG	CNS/Brain	Diffuse Glioma	Astrocytoma	Astrocytoma		0.0956005
ACH-001211				Non-melanoma cell line	TTC549	Soft Tissue	Rhabdoid Cancer	Extrarenal Rhabdoid Cancer			0.0961265
ACH-000775				Non-melanoma cell line	NCIH727	Lung	Lung Neuroendocrine Tumor	Lung Carcinoid			0.0976527
ACH-000957				Non-melanoma cell line	LS180	Bowel	Colorectal Adenocarcinoma	Colon Adenocarcinoma		MSI	0.0977807
ACH-000239				Non-melanoma cell line	HUG1N	Esophagus/Stomach	Esophagogastric Adenocarcinoma	Tubular Stomach Adenocarcinoma	Tubular		0.098189
ACH-000183	c.183A>C	c.(181-183)caA>caC	p.Q61H	Non-melanoma cell line	L363	Lymphoid	Mature B-Cell Neoplasms	Plasma Cell Myeloma			0.0991127
ACH-000600				Non-melanoma cell line	SLR26	Kidney	Renal Cell Carcinoma	Renal Clear Cell Carcinoma			0.100237
ACH-000558				Non-melanoma cell line	A172	CNS/Brain	Diffuse Glioma	Glioblastoma	Glioblastoma		0.101507
ACH-000956				Non-melanoma cell line	22RV1	Prostate	Prostate Adenocarcinoma	Prostate Adenocarcinoma			0.103236
ACH-000009				Non-melanoma cell line	C2BBE1	Bowel	Colorectal Adenocarcinoma	Colon Adenocarcinoma			0.105204
ACH-000178				Non-melanoma cell line	HS766T	Pancreas	Pancreatic Adenocarcinoma	Pancreatic Adenocarcinoma	Exocrine Adenocarcinoma		0.105927
ACH-000935				Non-melanoma cell line	MDST8	Bowel	Colorectal Adenocarcinoma	Colon Adenocarcinoma			0.106216
ACH-000062				Non-melanoma cell line	RERFLCMS	Lung	Non-Small Cell Lung Cancer	Lung Adenocarcinoma	NSCLC Adenocarcinoma		0.10776
ACH-000585				Non-melanoma cell line	EPLC272H	Lung	Non-Small Cell Lung Cancer	Lung Squamous Cell Carcinoma	NSCLC Squamous		0.107956
ACH-000017				Non-melanoma cell line	SKBR3	Breast	Invasive Breast Carcinoma	Invasive Breast Carcinoma	ERneg HER2pos	HER2 Amp	0.120988
ACH-000236				Non-melanoma cell line	SW1417	Bowel	Colorectal Adenocarcinoma	Colon Adenocarcinoma			0.122532
ACH-000648				Non-melanoma cell line	NCIH28	Pleura	Pleural Mesothelioma	Pleural Mesothelioma, Epithelioid Type			0.125382
ACH-000215				Non-melanoma cell line	LN382	CNS/Brain	Diffuse Glioma	Glioblastoma	Glioblastoma		0.126375
ACH-000368				Non-melanoma cell line	SNU1105	CNS/Brain	Diffuse Glioma	Glioblastoma	Glioblastoma		0.126444
ACH-000479				Non-melanoma cell line	KNS81	CNS/Brain	Diffuse Glioma	Glioblastoma	Glioblastoma		0.128291
ACH-000410				Non-melanoma cell line	SAOS2	Bone	Osteosarcoma	Osteosarcoma			0.128478
ACH-000437	c.181C>A	c.(181-183)Caa>Aaa	p.Q61K	Non-melanoma cell line	SW1088	CNS/Brain	Diffuse Glioma	Astrocytoma	Astrocytoma		0.128515
ACH-001192				Non-melanoma cell line	SKNEP1	Bone	Ewing Sarcoma	Ewing Sarcoma		EWS_FLI	0.130112
ACH-000733				Non-melanoma cell line	NCIH1838	Lung	Non-Small Cell Lung Cancer	Lung Adenocarcinoma	NSCLC Adenocarcinoma		0.131395
ACH-000127				Non-melanoma cell line	SLR20	Bladder/Urinary Tract	Bladder Urothelial Carcinoma	Bladder Urothelial Carcinoma			0.132574
ACH-000256				Non-melanoma cell line	COV318	Ovary/Fallopian Tube	Ovarian Epithelial Tumor	High-Grade Serous Ovarian Cancer	High Grade Serous		0.133802
ACH-000525				Non-melanoma cell line	NCIH2171	Lung	Lung Neuroendocrine Tumor	Small Cell Lung Cancer			0.135747
ACH-000885				Non-melanoma cell line	TOV21G	Ovary/Fallopian Tube	Ovarian Epithelial Tumor	Clear Cell Ovarian Cancer	Clear Cell		0.137593
ACH-000698				Non-melanoma cell line	DMS53	Lung	Lung Neuroendocrine Tumor	Small Cell Lung Cancer			0.139214
ACH-002015				Non-melanoma cell line	MEL285	Eye	Ocular Melanoma	Uveal Melanoma			0.140037
ACH-001393				Non-melanoma cell line	SUM190PT	Breast	Invasive Breast Carcinoma	Invasive Breast Carcinoma	ERneg HER2pos	Basal A	0.142864
ACH-000649				Non-melanoma cell line	786O	Kidney	Renal Cell Carcinoma	Renal Clear Cell Carcinoma	Clear Cell		0.143176
ACH-000201				Non-melanoma cell line	A204	Kidney	Rhabdoid Cancer	Rhabdoid Cancer			0.147796
ACH-000759				Non-melanoma cell line	MDAMB175VII	Breast	Invasive Breast Carcinoma	Breast Invasive Ductal Carcinoma	ERpos HER2neg	HER2 Amp	0.154755
ACH-000962				Non-melanoma cell line	OC314	Ovary/Fallopian Tube	Ovarian Epithelial Tumor	Serous Ovarian Cancer	Clear Cell		0.156049
ACH-000817				Non-melanoma cell line	RPMI8226	Lymphoid	Mature B-Cell Neoplasms	Plasma Cell Myeloma	Plasmacytoma		0.159647
ACH-000444				Non-melanoma cell line	LU99	Lung	Non-Small Cell Lung Cancer	Giant Cell Carcinoma of the Lung	NSCLC Large Cell		0.162399
ACH-000883				Non-melanoma cell line	SW1783	CNS/Brain	Diffuse Glioma	Anaplastic Astrocytoma	Astrocytoma		0.163073
ACH-000375				Non-melanoma cell line	G402	Kidney	Renal Cell Carcinoma	Renal Cell Carcinoma			0.165095
ACH-001189				Non-melanoma cell line	SJRH30	Soft Tissue	Rhabdomyosarcoma	Alveolar Rhabdomyosarcoma			0.168051
ACH-000455				Non-melanoma cell line	LN428	CNS/Brain	Diffuse Glioma	Glioblastoma	Glioblastoma		0.170722
ACH-000172				Non-melanoma cell line	TM87	Soft Tissue	Rhabdoid Cancer	Extrarenal Rhabdoid Cancer			0.171528
ACH-000157				Non-melanoma cell line	A4FUK	Lymphoid	Mature B-Cell Neoplasms	Diffuse Large B-Cell Lymphoma, NOS	DLBCL		0.181071
ACH-000339				Non-melanoma cell line	HCC461	Lung	Non-Small Cell Lung Cancer	Lung Adenocarcinoma	NSCLC Adenocarcinoma		0.182305
ACH-000418				Non-melanoma cell line	SW1353	Bone	Chondrosarcoma	Chondrosarcoma			0.185249
ACH-000324				Non-melanoma cell line	JHOC5	Ovary/Fallopian Tube	Ovarian Epithelial Tumor	Clear Cell Ovarian Cancer	Clear Cell		0.188381
ACH-000963				Non-melanoma cell line	CCK81	Bowel	Colorectal Adenocarcinoma	Colon Adenocarcinoma		MSI	0.194116
ACH-000771				Non-melanoma cell line	BICR56	Head and Neck	Head and Neck Squamous Cell Carcinoma	Oral Cavity Squamous Cell Carcinoma	Oral		0.1942
ACH-000752				Non-melanoma cell line	NCIH196	Lung	Lung Neuroendocrine Tumor	Small Cell Lung Cancer			0.194303
ACH-000464				Non-melanoma cell line	CAS1	CNS/Brain	Diffuse Glioma	Glioblastoma	Glioblastoma		0.200028
ACH-000445				Non-melanoma cell line	KNS60	CNS/Brain	Diffuse Glioma	Glioblastoma	Glioblastoma		0.201275
ACH-000409				Non-melanoma cell line	OVSAHO	Ovary/Fallopian Tube	Ovarian Epithelial Tumor	High-Grade Serous Ovarian Cancer	High Grade Serous		0.201423
ACH-000840				Non-melanoma cell line	HCC366	Lung	Non-Small Cell Lung Cancer	Lung Adenosquamous Carcinoma	NSCLC Adenosquamous		0.209155
ACH-002321				Non-melanoma cell line	HBL100	Breast	Non-Cancerous	Immortalized Breast Cells			0.209769
ACH-000067				Non-melanoma cell line	HS683	CNS/Brain	Diffuse Glioma	Oligodendroglioma	Oligodendroglioma		0.214821
ACH-000921				Non-melanoma cell line	NCIH157DM	Lung	Non-Small Cell Lung Cancer	Lung Squamous Cell Carcinoma	NSCLC Squamous		0.215768
ACH-000272				Non-melanoma cell line	SLR24	Kidney	Renal Cell Carcinoma	Renal Clear Cell Carcinoma			0.215828
ACH-000533	c.570A>G	c.(568-570)taA>taG	p.*190*	Non-melanoma cell line	NCIH2004RT	Kidney	Rhabdoid Cancer	Rhabdoid Cancer			0.218357
ACH-001054				Non-melanoma cell line	D458	CNS/Brain	Embryonal Tumor	Medulloblastoma	Med Group 3	MYC Amp	0.224254
ACH-000665				Non-melanoma cell line	SKMES1	Lung	Non-Small Cell Lung Cancer	Lung Squamous Cell Carcinoma	NSCLC Squamous		0.225109
ACH-000629				Non-melanoma cell line	IOMMLEE	CNS/Brain	Meningothelial Tumor	Meningioma			0.235742
ACH-000667				Non-melanoma cell line	HCC44	Lung	Non-Small Cell Lung Cancer	Lung Adenocarcinoma	NSCLC Adenocarcinoma		0.23715
ACH-000216				Non-melanoma cell line	JHESOAD1	Esophagus/Stomach	Esophagogastric Adenocarcinoma	Esophageal Adenocarcinoma			0.243547
ACH-001050				Non-melanoma cell line	CW9019	Soft Tissue	Rhabdomyosarcoma	Alveolar Rhabdomyosarcoma	Alveolar		0.245889
ACH-000328				Non-melanoma cell line	LN215	CNS/Brain	Diffuse Glioma	Glioblastoma	Glioblastoma		0.257734
ACH-000350				Non-melanoma cell line	COLO678	Bowel	Colorectal Adenocarcinoma	Colon Adenocarcinoma			0.264431
ACH-000147				Non-melanoma cell line	T47D	Breast	Invasive Breast Carcinoma	Breast Invasive Ductal Carcinoma	ERpos HER2neg	Luminal	0.264514
ACH-000003				Non-melanoma cell line	CACO2	Bowel	Colorectal Adenocarcinoma	Colon Adenocarcinoma			0.279489
ACH-000570				Non-melanoma cell line	YKG1	CNS/Brain	Diffuse Glioma	Glioblastoma	Glioblastoma		0.28992
ACH-000621				Non-melanoma cell line	MDAMB157	Breast	Invasive Breast Carcinoma	Breast Invasive Ductal Carcinoma	ERneg HER2neg	Basal B	0.313285
ACH-000251				Non-melanoma cell line	NCIH2887	Lung	Non-Small Cell Lung Cancer	Non-Small Cell Lung Cancer			0.313774
ACH-000697				Non-melanoma cell line	A3KAW	Lymphoid	Mature B-Cell Neoplasms	Diffuse Large B-Cell Lymphoma, NOS	DLBCL		0.314539
ACH-000735				Non-melanoma cell line	PECAPJ49	Head and Neck	Head and Neck Squamous Cell Carcinoma	Oral Cavity Squamous Cell Carcinoma	Oral		0.331915
ACH-000706				Non-melanoma cell line	EKVX	Lung	Non-Small Cell Lung Cancer	Lung Adenocarcinoma	NSCLC Adenocarcinoma		0.33279
ACH-000673				Non-melanoma cell line	LN443	CNS/Brain	Diffuse Glioma	Glioblastoma	Glioblastoma		0.345026
ACH-000210				Non-melanoma cell line	CADOES1	Bone	Ewing Sarcoma	Ewing Sarcoma		EWS_ERG	0.355602
ACH-000511				Non-melanoma cell line	CALU1	Lung	Non-Small Cell Lung Cancer	Lung Squamous Cell Carcinoma	NSCLC Squamous		0.362979
ACH-000262				Non-melanoma cell line	UOK101	Kidney	Renal Cell Carcinoma	Renal Clear Cell Carcinoma			0.371144
ACH-000371				Non-melanoma cell line	RL	Lymphoid	Mature B-Cell Neoplasms	Diffuse Large B-Cell Lymphoma, NOS	B-cell		0.372914
ACH-000419				Non-melanoma cell line	KMS28BM	Lymphoid	Mature B-Cell Neoplasms	Plasma Cell Myeloma			0.373955
ACH-000630				Non-melanoma cell line	YD8	Head and Neck	Head and Neck Squamous Cell Carcinoma	Oral Cavity Squamous Cell Carcinoma	Tongue		0.375395
ACH-000863				Non-melanoma cell line	DBTRG05MG	CNS/Brain	Diffuse Glioma	Glioblastoma	Glioblastoma		0.381152
ACH-000684				Non-melanoma cell line	KMRC1	Kidney	Renal Cell Carcinoma	Renal Clear Cell Carcinoma	Clear Cell		0.385027
ACH-000281				Non-melanoma cell line	KP2	Pancreas	Pancreatic Adenocarcinoma	Pancreatic Adenocarcinoma	Exocrine Adenocarcinoma		0.385991
ACH-000807				Non-melanoma cell line	SNU738	CNS/Brain	Diffuse Glioma	Oligodendroglioma	Oligodendroglioma		0.397861
ACH-000663				Non-melanoma cell line	OVTOKO	Ovary/Fallopian Tube	Ovarian Epithelial Tumor	Clear Cell Ovarian Cancer	Clear Cell		0.412683
ACH-000065				Non-melanoma cell line	OCIAML5	Myeloid	Acute Myeloid Leukemia	Acute Myeloid Leukemia			0.483065
ACH-000024				Non-melanoma cell line	OPM2	Lymphoid	Mature B-Cell Neoplasms	Plasma Cell Myeloma			0.483436
ACH-000049				Non-melanoma cell line	HEKTE	Kidney	Non-Cancerous	Immortalized Embyonic Kidney Cells			0.491836
ACH-000688				Non-melanoma cell line	OV7	Ovary/Fallopian Tube	Ovarian Epithelial Tumor	Mixed Ovarian Carcinoma	Mixed Serous Clear Cell		0.535281
ACH-000763				Non-melanoma cell line	MM1S	Lymphoid	Mature B-Cell Neoplasms	Plasma Cell Myeloma			0.619688
ACH-000036				Non-melanoma cell line	U343	CNS/Brain	Diffuse Glioma	Glioblastoma	Glioblastoma		0.694501
