# Supplementary material for: Suppression of NRAS-mutant melanoma growth with NRAS-targeting Antisense Oligonucleotide treatment reveals therapeutically relevant kinase co-dependencies
Source: Commun Med (Lond). 2025 Jun 5;5:216. doi: 10.1038/s43856-025-00932-5 (PMC12141655; doi:10.1038/s43856-025-00932-5)
Supplement: Supplementary file 4 — Supplementary Data 2 [file 43856_2025_932_MOESM4_ESM.xlsx]

## Sheet: Sheet1
	Figure 1c
	RNA	GAPDH	B-ACTIN	NRAS
	D04	1	2.71	3.63
	MM415	1	0.84	1.45
	Figure 1f
	punctua (%)	0	1	2	3	4	5	6	7	8	9	≥ 10
	D04	0.267119	0.27699	0.207896	0.114744	0.0623072	0.0388649	0.0160395	0.00987045	0.00308452	0.0006169	0.00246761
	MM415	0.276353	0.269943	0.179487	0.113248	0.0619658	0.0349003	0.025641	0.0128205	0.00997151	0.00569801	0.00997151
	Figure 2a
	hours	0	6	24	48	72
	D04 ASO-1	1	0.31	0.23	0.18	0.04
	D04 ASO-2	1	0.52	0.27	0.46	0.33
	MM415 ASO-1	1	0.37	0.49	0.05	0.33
	MM415 ASO-2	1	0.5	0.67	0.3	0.54
	Figure 3a-c, i
	ASO	Ctrl	NRAS-1	NRAS-2
	D04	100	21.89	21.13
	MM415	100	17.76	23.26
	WM1366	100	3.03
	Sk-Mel-2	100	46.48
	VMM39	100	46.13
	WM3060	100	12.39
	NZM40	100	20.28
	WM3629	100	11.3
	Hs852T	100	33.4
	PHM	100	96.96
	Hs775li	100	96.62
	FHC	100	101.7
	Sk-Mel-28	100	92.05
	H929	100	59.72
	SW1271	100	11.6
	Figure 3d
	ASO	Ctrl	NRAS-1
	D04	45.67	1.5
	MM415	54.17	0
	Figure 3g
	Quadrant	1	2	3	4
	Ctrl	0.68	73.7	10.53	15.1
	NRAS-1	0.42	30.34	44.92	24.32
	Figure 3h
	ASO	Ctrl	NRAS-1
	D04	100	607.77
	MM415	100	382.42
	Figure 3j
	ASO	Ctrl	NRAS-1
	-3	19.4954	21.3532
	1	40.9383	32.9222
	3	64.2321	19.9841
	5	95.5682	34.9321
	8	122.865	48.6903
	10	170.701	68.0459
	12	195.022	113.673
	15	302.213	126.802
	17	336.936	171.711
	19	421.651	219.932
	Figure 3k
	ASO	Ctrl	NRAS-1
	D04	1	0.68
	Figure 3l
	ASO	Ctrl	NRAS-1
	-3	19.1167	20.1467
	1	20.3233	21.02
	3	20.6467	21.6067
	5	20.9733	21.1267
	8	22.1433	21.7933
	10	21.9167	21.9467
	12	22.86	22.6733
	15	22.49	22.4533
	17	22.98	22.8567
	19	22.94	22.86
	Figure 4b
		D04	MM415	Ave
	MAP2K1	7.7	20.5	14.1
	FGFR2	5.8	13	9.4
	CDK4	11.5	6.4	8.9
	MTOR	4	12.1	8
	GSK3B	4	11.1	7.5
	JAK1	6.5	6.2	6.3
	PLK1	2.3	6.3	4.3
	MAPK1	2.8	3.7	3.2
	RET	-14.8	-8.4	-11.6
	Figure 4c
	ASO	Ctrl	20	40
	D04	1	7.32	10.01
	MM415	1	2.97	3.05
	Figure 4d
	ASO	Ctrl	res
	D04	1	1.83
	MM415	1	2.09
	Figure 4e
	ASO	Ctrl	NRAS-1
	D04RM	100	21.4
	MM415RM	100	24.87
	WM3629RM	100	16.4
	Sk-Mel-2RM	100	38.49
	Figure 4f	NRAS-1			HSA
	Tram	0	20		0.2	0.4	0.8	1.6	3.1	6	12.5	25
	0	100	43.6973		8.212	9.254	11.9204	14.8444	19.573	16.691	18.4002	20.7628
	0.2	106.312	35.4853
	0.4	109.797	34.4433
	0.8	101.127	31.7769
	1.6	85.4035	28.8529
	3.1	70.2202	24.1243
	6	69.301	27.0064
	12.5	55.7679	25.2972
	25	44.5854	22.9345
	Figure 4g	NRAS-1			HSA
	Tram	0	20		0.2	0.4	0.8	1.6	3.1	6	12.5	25
	0	100	50.6578		3.97637	16.6434	23.1313	24.0563	26.5978	33.4506	25.1417	13.4675
	0.2	105.191	46.6814
	0.4	103.573	34.0144
	0.8	93.4392	27.5265
	1.6	80.754	26.6014
	3.1	78.9272	24.06
	6	55.3399	17.2071
	12.5	41.1812	16.0395
	25	27.2431	13.7756
	Figure 4h	NRAS-1			HSA
	Tram	0	20		0.2	0.4	0.8	1.6	3.1	6	12.5	25
	0	100	65.1392		1.15072	3.82205	6.32898	7.47971	11.5483	15.6992	16.7677	21.9871
	0.2	115.401	63.9885
	0.4	108.826	61.3172
	0.8	96.2088	58.8102
	1.6	92.3867	57.6595
	3.1	87.455	53.5909
	6	84.0029	49.44
	12.5	81.1672	48.3715
	25	71.3038	43.1522
	Figure 4i	NRAS-1			HSA
	Tram	0	20		0.2	0.4	0.8	1.6	3.1	6	12.5	25
	0	100	42.0852		5.52543	8.12826	10.0477	9.01104	12.4166	12.8292	18.2626	19.2998
	0.2	109.262	36.5598
	0.4	106.199	33.957
	0.8	100.8	32.0376
	1.6	88.4642	33.0742
	3.1	72.8426	29.6686
	6	59.6299	29.256
	12.5	50.6268	23.8226
	25	39.7405	20.4407
	Figure 5a	NRAS-1			HSA
	Pemi	0	20		0.4	0.8	1.6	3.1	6	12.5	25
	0	100	38.1403		-8.87677	-4.80117	-8.81795	0.0174318	8.59926	28.7334	16.3556
	40	120.173	47.0171
	80	112.595	42.9415
	160	116.883	46.9583
	310	112.367	38.1229
	600	89.3152	29.5411
	1250	42.8266	9.40693
	2500	18.5632	2.20766
	Figure 5b	NRAS-1			HSA
	Pemi	0	20		0.4	0.8	1.6	3.1	6	12.5	25
	0	100	38.1403		5.9	12.6	2.8	3.8	10.6	19.3	22.2
	40	104.8	55.5
	80	109.6	48.8
	160	106.9	58.6
	310	104.8	57.6
	600	100.1	50.8
	1250	66.2	42.1
	2500	50.8	28.6
	Figure 5c	NRAS-1			HSA
	Palb	0	20		0.4	0.8	1.6	3.1	6	12.5	25
	0	100	44.3412		5.06342	11.5005	12.6778	15.3495	20.0319	17.0086	18.3789
	40	104.768	39.2778
	80	102.631	32.8407
	160	93.5482	31.6634
	310	92.5269	28.9917
	600	86.9685	24.3093
	1250	81.8289	27.3326
	2500	66.7973	25.9623
	Figure 5d	NRAS-1			HSA
	Palb	0	20		0.4	0.8	1.6	3.1	6	12.5	25
	0	100	58.3		13.6	-7.5	-0.6	0.5	1.5	-4.8	-3.3
	40	117.4	44.7
	80	119.4	65.8
	160	119.5	58.9
	310	118.8	57.8
	600	123.8	56.8
	1250	125.4	63.1
	2500	121.2	61.6
	Figure 5e	NRAS-1			HSA
	Selp	0	20		48.8281	97.6562	195.312	390.625	781.25	1562.5	3125	6250
	0	100	61.9383		-38.3663	-16.8144	-39.9641	-35.4099	-35.847	-37.7578	-30.9137	-30.233
	48.8281	100.328	100.305
	97.6562	87.4944	78.7527
	195.312	105.077	101.902
	390.625	103.793	97.3483
	781.25	105.077	97.7853
	1562.5	101.187	99.6961
	3125	97.5752	92.852
	6250	92.8288	92.1714
	Figure 5f	NRAS-1			HSA
	Selp	0	20		48.8281	97.6562	195.312	390.625	781.25	1562.5	3125	6250
	0	100	53.8148		-13.5151	-5.57505	-8.27042	-9.08547	-5.44721	-8.29406	-5.67216	-6.78424
	48.8281	107.058	67.3299
	97.6562	103.795	59.3898
	195.312	108.206	62.0852
	390.625	105.154	62.9003
	781.25	114.213	59.262
	1562.5	108.701	62.1089
	3125	104.449	59.487
	6250	98.6243	60.599
